# Supplementary material for: High-Resolution Genetic Map for Understanding the Effect of Genome-Wide Recombination Rate on Nucleotide Diversity in Watermelon
Source: G3 (Bethesda). 2014 Sep 15;4(11):2219–30. doi: 10.1534/g3.114.012815 (PMC4232547; doi:10.1534/g3.114.012815)
Supplement: Supporting Information [file supp_g3.114.012815_TableS1.xlsx]

## Sheet: history
Accessions	Type	Country
Calhoun_Gray_A	Sweet	United States
Calhoun_Sweet-A	Sweet	United States
Charleston_Gray_A	Sweet	United States
Crimson_Sweet_A	Sweet	United States
MERGE	Sweet	United States
Mickey_Lee	Sweet	United States
Mini_Lee	Sweet	United States
PI113326	Sweet	China
PI164364	Sweet	Pakistan
PI164550	Sweet	India
PI164665	Sweet	India
PI179234	Sweet	Turkey
PI183398	Sweet	India
PI183673	Sweet	Turkey
PI192937	Sweet	China
PI211013	Sweet	Afghanistan
PI227205	Sweet	Japan
PI278003	Sweet	Turkey
PI278005	Sweet	Turkey
PI278009	Sweet	Turkey
PI278041	Sweet	Turkey
PI307608	Sweet	Nigeria
PI314655	Sweet	Uzbekistan
PI357752	Sweet	Former Serbia and Montenegro
PI368526	Sweet	Former Serbia and Montenegro
PI378611	Sweet	Zaire
PI378615	Sweet	Zaire
PI379231	Sweet	Former Serbia and Montenegro
PI381734	Sweet	India
PI386524	Sweet	Ethiopia
PI508443	Sweet	Korea
PI512368	Sweet	Spain
PI512374	Sweet	Spain
PI512398	Sweet	Spain
PI525084	Sweet	Egypt
PI525098	Sweet	egypt
PI534584	Sweet	Syria
PI534597	Sweet	Syria
PI536459	Sweet	Maldives
PI537271	Sweet	Pakistan
PI537461	Sweet	Spain
PI543211	Sweet	Bolivia
PI549162	Sweet	Chad
PI560901	Sweet	China
PI561122	Sweet	China
PI583809	Sweet	United States
PI593341	Sweet	China
PI593346	Sweet	China
PI612464	Sweet	Korea
Sugar_Baby_A	Sweet	United States
PI269677	Sweet	Belize
PI296332	Semi	Limpopo, South Africa
PI392291	Semi	kneya
PI459074	Semi	Botswana
PI482248	Semi	Zimbabwe
PI482255	Semi	zimbabwe
PI482258	Semi	zimbabwe
PI482263	Semi	zimbabwe
PI482268	Semi	zimbabwe
PI482318	Semi	zimbabwe
PI482341	Semi	zimbabwe
PI482362	Semi	zimbabwe
PI500301	Semi	zimbabwe
PI526233	Semi	zimbabwe
PI164248	Wild	Liberia
PI186489	Wild	Nigeria
PI186490	Wild	Nigeria
PI249009	Wild	Nigeria
PI254735	Wild	Senegal
PI326516	Wild	Ghana
PI490375	Wild	Mali
PI490386	Wild	Mali
PI494528	Wild	Nigeria
PI494531	Wild	Nigeria
PI549163	Wild	Chad
PI559992	Wild	Nigeria
PI560003	Wild	Nigeria
PI560005	Wild	Nigeria
PI560006	Wild	Nigeria
PI560008	Wild	Nigeria
PI560010	Wild	Nigeria
PI560016	Wild	Nigeria
PI560023	Wild	Nigeria
PI560024	Wild	Nigeria
PI560020	Wild	Nigeria
