# Supplementary material for: High-Resolution Genetic Map for Understanding the Effect of Genome-Wide Recombination Rate on Nucleotide Diversity in Watermelon
Source: G3 (Bethesda). 2014 Sep 15;4(11):2219–30. doi: 10.1534/g3.114.012815 (PMC4232547; doi:10.1534/g3.114.012815)
Supplement: Supporting Information [file supp_g3.114.012815_TableS2.xlsx]

## Sheet: Sheet1
Columns	Type	EV = 5.67016	EV = 3.36297
Calhoun_Gray_A	Dom	-0.0896677	-0.0324194
Calhoun_Sweet-A	Dom	-0.0916463	-0.0320204
Charleston_Gray_A	Dom	-0.085907	-0.0283251
Crimson_Sweet_A	Dom	-0.0911251	-0.0291486
MERGE	Dom	-0.100009	-0.0331993
Mickey_Lee	Dom	-0.0862385	-0.0356252
Mini_Lee	Dom	-0.085137	-0.034143
PI113326	Dom	-0.0842913	-0.0266756
PI164364	Dom	-0.0742212	-0.0228679
PI164550	Dom	-0.0855155	-0.0293327
PI164665	Dom	-0.0779414	-0.0249709
PI179234	Dom	-0.0935961	-0.0341391
PI183398	Dom	-0.0746441	-0.0148683
PI183673	Dom	0.00856655	-0.0614378
PI192937	Dom	-0.0901665	-0.0309945
PI211013	Dom	-0.0766318	-0.0148128
PI227205	Dom	-0.0907921	-0.0323716
PI278003	Dom	-0.102747	-0.0349251
PI278005	Dom	-0.0948812	-0.032739
PI278009	Dom	-0.0891735	-0.0260048
PI278041	Dom	-0.0902034	-0.0278971
PI307608	Dom	-0.0849712	-0.0223311
PI314655	Dom	-0.0916769	-0.0310552
PI357752	Dom	-0.0906105	-0.0280124
PI368526	Dom	-0.085713	-0.0264171
PI378611	Dom	-0.0937173	-0.0274079
PI378615	Dom	-0.0954091	-0.0254585
PI379231	Dom	-0.0908181	-0.0270699
PI381734	Dom	-0.0844235	-0.0288996
PI386524	Dom	-0.0950275	-0.0382004
PI508443	Dom	-0.0895995	-0.0293359
PI512368	Dom	-0.0934938	-0.0309884
PI512374	Dom	-0.0920793	-0.0338301
PI512398	Dom	-0.071196	0.00663631
PI525084	Dom	-0.0719101	-0.017469
PI525098	Dom	-0.0803016	-0.0234983
PI534584	Dom	-0.0840962	-0.0242861
PI534597	Dom	-0.0853749	-0.0280844
PI536459	Dom	-0.0907574	-0.0281211
PI537271	Dom	-0.0648709	-0.0176316
PI537461	Dom	-0.0744604	-0.0298464
PI543211	Dom	-0.0532519	0.042402
PI549162	Dom	-0.0772608	-0.0217031
PI560901	Dom	-0.086841	-0.0258708
PI561122	Dom	-0.0884565	-0.0282638
PI583809	Dom	-0.0781507	-0.0252839
PI593341	Dom	-0.0685527	-0.0194689
PI593346	Dom	-0.0611852	-0.0239215
PI612464	Dom	-0.0860821	-0.0243423
Sugar_Baby_A	Dom	-0.0829033	-0.0291144
PI269677	Dom	0	0
PI296332	Semi	0.0944364	0.403126
PI392291	Semi	0.0514513	0.0899502
PI459074	Semi	0.0716614	0.269168
PI482248	Semi	0.074866	0.24951
PI482255	Semi	0.047986	0.260046
PI482258	Semi	0.0773902	0.214345
PI482263	Semi	0.0515934	0.208244
PI482268	Semi	0.0653361	0.213899
PI482318	Semi	0.0661614	0.215607
PI482341	Semi	0.0646893	0.222662
PI482362	Semi	0.0823016	0.284975
PI500301	Semi	0.0585706	0.184918
PI526233	Semi	0.0589752	0.23847
PI164248	Wild	0.127819	-0.0543931
PI186489	Wild	0.205168	-0.12189
PI186490	Wild	0.208098	-0.122172
PI249009	Wild	0.170823	-0.0956334
PI254735	Wild	0.054146	-0.00496183
PI326516	Wild	0.175388	-0.0772159
PI490375	Wild	0.0569359	8.95401e-05
PI490386	Wild	0.0571425	-0.00292288
PI494528	Wild	0.176133	-0.0655668
PI494531	Wild	0.194103	-0.115018
PI549163	Wild	-0.00513336	-0.0194482
PI559992	Wild	0.200223	-0.115579
PI560003	Wild	0.187616	-0.106996
PI560005	Wild	0.184654	-0.106489
PI560006	Wild	0.177412	-0.112539
PI560008	Wild	0.189114	-0.113072
PI560010	Wild	0.165268	-0.0995067
PI560016	Wild	0.174135	-0.084209
PI560020B	Wild	0.192748	-0.114393
PI560023	Wild	0.199774	-0.11622
PI560024	Wild	0.182174	-0.10099
