# Supplementary material for: High-Resolution Genetic Map for Understanding the Effect of Genome-Wide Recombination Rate on Nucleotide Diversity in Watermelon
Source: G3 (Bethesda). 2014 Sep 15;4(11):2219–30. doi: 10.1534/g3.114.012815 (PMC4232547; doi:10.1534/g3.114.012815)
Supplement: Supporting Information [file supp_g3.114.012815_TableS3.xls]

## Sheet: print
Skeletons marker	Missing	Segregation	Distance	Added marker	Missing	Segregation
S1_145728	3	1.0:0.9:0.2
				S1_99308	5	1.0:0.8:0.2
				S1_181955	6	1.0:1.0:0.4
				S1_173579	3	1.0:1.0:0.2
				S1_362437	12	1.0:0.9:0.2
				S1_177611	6	1.0:0.9:0.2
[S1_168714]	1	1.0:0.9:0.2	2.3
[S1_168648]	1	1.0:0.9:0.2	2.3
S1_168675	0	1.0:0.9:0.2	2.3
				S1_352464	3	1.0:0.9:0.2
				51^2#S1_177546	2	1.0:0.9:0.2
				51^2#S1_177549	2	1.0:0.9:0.2
				S1_363245	0	1.0:0.9:0.2
				46^2#S1_173469	2	1.0:0.8:0.2
				46^2#S1_173524	2	1.0:0.8:0.2
				S1_742121	6	1.0:0.8:0.3
				S1_641333	15	1.0:0.8:0.4
				S1_482158	1	1.0:0.9:0.2
S1_640966	1	1.0:0.9:0.2	4.5
				S1_927125	1	1.0:0.9:0.2
				S1_822877	2	1.0:0.8:0.3
				S1_822915	1	1.0:0.9:0.2
				S1_741450	9	1.0:0.8:0.3
				104^2#S1_1424391	8	1.0:0.7:0.4
				104^2#S1_1424364	8	1.0:0.7:0.4
				S1_1407151	10	1.0:0.6:0.8
				[S1_1407175]	10	1.0:0.6:0.8
				[S1_1407141]	10	1.0:0.6:0.8
				S1_1552851	7	1.0:0.7:0.3
				S1_1538537	18	1.0:0.6:0.3
				S1_1646728	15	1.0:0.8:0.3
				S1_1552883	11	1.0:0.6:0.3
				S1_1182448	14	1.0:0.7:0.3
				S1_1633672	15	1.0:0.7:0.3
				S1_1424181	8	1.0:0.6:0.3
				S1_710755	8	1.0:0.6:0.3
				S1_710137	7	1.0:0.8:0.2
				S1_1139524	2	1.0:0.9:0.2
				S1_1435811	3	1.0:0.8:0.2
				S1_1526434	6	1.0:0.8:0.3
				S1_1435691	1	1.0:0.9:0.3
				S1_1435634	3	1.0:0.9:0.3
				S1_1501940	9	1.0:0.9:0.3
				S1_1192302	7	1.0:0.8:0.3
				S1_710548	12	1.0:0.7:0.3
				S1_520738	7	1.0:0.7:0.2
				S1_646732	12	1.0:0.7:0.3
				S1_759995	15	1.0:0.9:0.2
				S1_610201	0	1.0:0.9:0.2
				S1_1046622	0	1.0:0.9:0.2
				S1_1211709	3	1.0:0.9:0.2
				S1_1397769	0	1.0:1.0:0.2
				S1_1496367	2	1.0:1.0:0.2
S1_1560808	2	1.0:1.0:0.2	6.4
				60^2#S1_1809110	3	1.0:0.9:0.2
				60^2#S1_1809106	3	1.0:0.9:0.2
				S1_1641617	4	1.0:0.9:0.2
				S1_1779895	2	1.0:0.9:0.3
				S1_1804373	13	1.0:0.8:0.2
				S1_1804323	13	1.0:0.9:0.4
				S1_1646541	13	1.0:0.8:0.3
				S1_1410666	8	1.0:0.9:0.4
				S1_2424141	12	1.0:1.0:0.3
[S1_1945590]	0	1.0:1.1:0.2	8.6
[S1_1945516]	0	1.0:1.1:0.2	8.6
S1_1945512	0	1.0:1.1:0.2	8.6
				S1_1945581	0	1.0:1.2:0.2
				S1_1866288	4	1.0:1.1:0.3
				S1_2039357	5	1.0:1.0:0.3
				S1_2087323	8	1.0:1.1:0.3
				S1_2087500	2	1.0:1.1:0.2
				S1_2331691	1	1.0:1.2:0.2
				S1_2133601	2	1.0:1.3:0.3
				S1_2232195	1	1.0:1.2:0.3
				37^2#S1_2384117	2	1.0:1.0:0.3
				37^2#S1_2384121	2	1.0:1.0:0.3
				S1_2523744	3	1.0:1.1:0.3
				S1_2169274	5	1.0:1.0:0.3
				S1_2348572	10	1.0:0.7:0.4
				S1_2408942	16	1.0:1.0:0.4
				147^2#S1_2131419	19	1.0:0.9:0.3
				147^2#S1_2131403	19	1.0:0.9:0.3
				S1_2385558	11	1.0:0.9:0.3
				123^2#S1_2453014	11	1.0:0.9:0.3
				123^2#S1_2453020	11	1.0:0.9:0.3
				S1_1913125	2	1.0:1.0:0.3
				S1_2093749	7	1.0:1.2:0.3
				S1_2087442	4	1.0:1.2:0.3
				S1_17755520	2	1.0:4.2:0.6
				S1_1945676	2	1.0:1.1:0.2
				S1_1945364	2	1.0:1.1:0.2
				S1_1925492	0	1.0:1.1:0.2
				S1_2261758	0	1.0:1.1:0.2
				S1_2723818	10	1.0:1.0:0.2
				S1_2312731	7	1.0:0.9:0.2
				S1_2331403	4	1.0:1.0:0.3
				S1_2231715	3	1.0:1.0:0.2
				S1_2667675	3	1.0:0.8:0.2
				S1_2925318	2	1.0:0.7:0.2
				S1_2840778	1	1.0:1.1:0.3
				S1_2822002	4	1.0:1.1:0.3
				22^2#S1_2925402	1	1.0:1.2:0.2
				22^2#S1_2925403	1	1.0:1.2:0.2
				99^2#S1_2925429	8	1.0:1.3:0.4
				99^2#S1_2925423	8	1.0:1.3:0.4
				S1_2127156	8	1.0:1.1:0.4
				53^2#S1_2331514	3	1.0:1.1:0.3
				53^2#S1_2331499	3	1.0:1.1:0.3
				S1_2580947	6	1.0:1.0:0.3
				S1_2409387	14	1.0:0.8:0.3
				S1_2348705	13	1.0:0.9:0.3
				S1_2348704	13	1.0:0.9:0.3
				S1_2331145	7	1.0:1.2:0.4
				S1_2133427	10	1.0:1.2:0.3
				S1_2331268	8	1.0:1.0:0.3
				S1_1925531	7	1.0:1.2:0.4
				S1_2097133	17	1.0:0.9:0.5
				S1_2506047	9	1.0:0.8:0.3
				S1_2668103	5	1.0:1.0:0.3
				S1_2668270	6	1.0:1.0:0.2
				S1_2193286	1	1.0:1.0:0.2
[S1_2200677]	0	1.0:1.1:0.3	9.5
[S1_2200674]	0	1.0:1.1:0.3	9.5
S1_2200681	0	1.0:1.1:0.3	9.5
				S1_2873587	1	1.0:1.1:0.2
				S1_2873573	4	1.0:1.0:0.4
				67^2#S1_2854231	4	1.0:1.1:0.3
				67^2#S1_2854276	4	1.0:1.1:0.3
				88^2#S1_2854165	6	1.0:1.1:0.3
				88^2#S1_2854166	6	1.0:1.1:0.3
				S1_2880002	17	1.0:1.0:0.3
				81^2#S1_3561301	5	1.0:1.0:0.3
				81^2#S1_3561284	5	1.0:1.0:0.3
				S1_3817429	3	1.0:1.0:0.3
				S1_3064356	8	1.0:0.9:0.3
				S1_3300574	2	1.0:1.1:0.3
				S1_3590187	2	1.0:1.0:0.3
				S1_3627324	10	1.0:0.9:0.3
				S1_3561025	4	1.0:1.1:0.3
				[S1_3561035]	4	1.0:1.1:0.3
				[S1_3561051]	4	1.0:1.1:0.3
				S1_3033521	10	1.0:1.0:0.3
				S1_3393494	6	1.0:0.9:0.3
				S1_3019979	14	1.0:0.9:0.4
				S1_3570171	8	1.0:0.8:0.3
				138^2#S1_3811496	16	1.0:0.8:0.3
				138^2#S1_3811497	16	1.0:0.8:0.3
				S1_3288238	2	1.0:1.0:0.2
				S1_3288277	1	1.0:1.1:0.2
				S1_3288454	6	1.0:1.0:0.2
				S1_5812347	19	1.0:0.6:0.4
				S1_5534583	8	1.0:0.7:0.4
				S1_5537222	9	1.0:0.8:0.4
				S1_5726266	7	1.0:1.0:0.3
				S1_5635672	0	1.0:1.1:0.3
				S1_5527277	2	1.0:1.1:0.4
				S1_5709067	4	1.0:1.0:0.3
				S1_5540687	0	1.0:1.1:0.3
				S1_5503856	3	1.0:1.1:0.3
				S1_4089660	2	1.0:1.1:0.3
				S1_7232	15	1.0:3.9:0.5
				S1_3817336	19	1.0:1.0:0.4
				S1_3669836	2	1.0:1.0:0.3
S1_3817387	1	1.0:1.1:0.3	12.2
				70^2#S1_5423734	4	1.0:1.0:0.3
				70^2#S1_5423743	4	1.0:1.0:0.3
				S1_5806241	11	1.0:0.7:0.3
				S1_4143213	11	1.0:0.7:0.2
				S1_5849409	10	1.0:0.9:0.3
				S1_5599677	8	1.0:0.9:0.3
				S1_5458247	3	1.0:0.9:0.3
				S1_5460639	8	1.0:0.9:0.3
				S1_5429657	16	1.0:0.8:0.3
				S1_5386425	6	1.0:1.0:0.3
				S1_5231364	0	1.0:1.0:0.2
				S1_5141388	7	1.0:0.9:0.2
				S1_5313751	1	1.0:1.1:0.3
				89^2#S1_5313685	6	1.0:1.0:0.3
				89^2#S1_5313677	6	1.0:1.0:0.3
				S1_5339783	5	1.0:0.9:0.3
				S1_4997073	6	1.0:0.8:0.2
				S1_5320863	2	1.0:0.9:0.2
				71^2#S1_5339678	4	1.0:0.8:0.3
				71^2#S1_5339672	4	1.0:0.8:0.3
				58^2#S1_5146046	3	1.0:0.9:0.3
				58^2#S1_5146021	3	1.0:0.9:0.3
				S1_5067803	4	1.0:0.9:0.3
				S1_4997000	7	1.0:0.8:0.3
				S1_4439027	12	1.0:0.7:0.3
				S1_4403901	0	1.0:0.9:0.2
[S1_4623816]	4	1.0:0.8:0.3	19.9
[S1_4623803]	4	1.0:0.8:0.3	19.9
S1_4623791	4	1.0:0.8:0.3	19.9
				S1_6003217	5	1.0:0.8:0.3
				S1_4697204	6	1.0:0.8:0.3
				S1_4697114	12	1.0:0.7:0.3
				S1_4683491	7	1.0:0.8:0.3
				S1_4540505	9	1.0:0.9:0.3
				S1_4621643	4	1.0:0.9:0.2
				33^2#S1_4536250	1	1.0:0.9:0.2
				33^2#S1_4536251	1	1.0:0.9:0.2
				S1_4372961	7	1.0:0.8:0.3
				S1_4283380	2	1.0:0.9:0.3
				S1_4997185	5	1.0:0.8:0.3
				S1_5257131	10	1.0:0.7:0.3
				S1_4996853	2	1.0:0.9:0.3
				102^2#S1_5086174	8	1.0:0.9:0.4
				102^2#S1_5086161	8	1.0:0.9:0.4
				S1_4370716	12	1.0:0.7:0.3
				S1_5313540	8	1.0:0.9:0.3
				S1_5228121	1	1.0:0.9:0.3
				S1_5401943	3	1.0:1.0:0.3
				S1_5067853	9	1.0:0.9:0.3
				S1_5257299	12	1.0:0.7:0.3
				S1_4438938	10	1.0:0.8:0.2
				S1_4438939	10	1.0:0.8:0.2
				S1_4847969	14	1.0:0.6:0.2
				S1_5183046	10	1.0:0.7:0.4
				S1_4683340	6	1.0:0.7:0.3
				[S1_4683368]	6	1.0:0.7:0.3
				[S1_4683344]	6	1.0:0.7:0.3
				S1_5980370	7	1.0:0.8:0.3
[S1_6300796]	8	1.0:0.8:0.3	24.8
[S1_6300847]	8	1.0:0.8:0.3	24.8
S1_6300795	8	1.0:0.8:0.3	24.8
				84^2#S1_6498151	5	1.0:0.8:0.2
				84^2#S1_6498150	5	1.0:0.8:0.2
				96^2#S1_5949183	6	1.0:0.8:0.2
				96^2#S1_5949229	6	1.0:0.8:0.2
				144^2#S1_4442679	18	1.0:0.9:0.3
				144^2#S1_4442722	18	1.0:0.9:0.3
				S1_4393719	4	1.0:0.8:0.4
				39^2#S1_5146187	2	1.0:0.9:0.3
				39^2#S1_5146171	2	1.0:0.9:0.3
				S1_6098562	3	1.0:0.8:0.3
				S1_5974921	3	1.0:0.9:0.3
				S1_5975004	2	1.0:0.9:0.3
				S1_5940975	1	1.0:0.8:0.3
S1_6537750	0	1.0:0.9:0.3	28.2
				S1_6577532	0	1.0:0.8:0.3
				S1_5940982	4	1.0:0.9:0.2
				S1_6373164	9	1.0:0.9:0.3
				S1_6442109	7	1.0:0.7:0.3
				S1_6639901	8	1.0:0.7:0.4
				S1_6771052	11	1.0:0.7:0.3
				S1_6993699	1	1.0:0.8:0.3
				S1_7134436	18	1.0:0.5:0.4
				136^2#S1_7608704	14	1.0:0.5:0.4
				136^2#S1_7608698	14	1.0:0.5:0.4
				S1_7131216	14	1.0:0.6:0.4
				S1_7134736	5	1.0:0.9:0.3
				S1_6993575	5	1.0:0.9:0.3
				S1_6770530	15	1.0:0.8:0.4
				S1_6845957	12	1.0:0.9:0.3
				[S1_6845958]	12	1.0:0.9:0.3
				[S1_6845956]	12	1.0:0.9:0.3
				S1_6924753	9	1.0:0.8:0.3
				S1_6927451	2	1.0:1.0:0.3
[S1_6831240]	0	1.0:0.9:0.2	30.4
[S1_6662273]	0	1.0:0.9:0.2	30.4
S1_6662275	0	1.0:0.9:0.2	30.4
				S1_7591522	0	1.0:1.0:0.3
				S1_7445400	2	1.0:0.9:0.3
				S1_7565149	5	1.0:0.8:0.4
				S1_7293156	8	1.0:0.8:0.4
				S1_7293148	8	1.0:0.8:0.4
				S1_7257162	2	1.0:0.8:0.3
				S1_7526348	6	1.0:0.7:0.3
				S1_7445776	3	1.0:0.8:0.3
				S1_7565292	4	1.0:0.8:0.4
				S1_7526465	9	1.0:0.8:0.3
				[S1_7526423]	9	1.0:0.8:0.3
				[S1_7526453]	9	1.0:0.8:0.3
				122^2#S1_7053681	11	1.0:0.8:0.4
				122^2#S1_7053717	11	1.0:0.8:0.4
				S1_7540361	8	1.0:0.6:0.3
				S1_7295398	1	1.0:0.9:0.3
				S1_7632146	0	1.0:0.9:0.3
				11^2#S1_7790155	0	1.0:1.0:0.3
				11^2#S1_7790175	0	1.0:1.0:0.3
				S1_7947344	2	1.0:0.8:0.4
				S1_7690475	2	1.0:0.8:0.3
				S1_7996069	4	1.0:0.8:0.3
				S1_7850232	0	1.0:0.9:0.3
				S1_7905560	4	1.0:0.9:0.2
				S1_7905520	4	1.0:1.0:0.3
				S1_7825551	3	1.0:1.0:0.3
				S1_7887885	1	1.0:1.0:0.3
				S1_7868898	0	1.0:1.0:0.3
				S1_7850215	0	1.0:1.0:0.3
				S1_7740227	4	1.0:1.0:0.4
				64^2#S1_7772096	4	1.0:0.9:0.4
				64^2#S1_7772095	4	1.0:0.9:0.4
				S1_7875215	14	1.0:0.8:0.4
				S1_7853922	9	1.0:0.7:0.4
				S1_22033013	15	1.0:0.6:0.4
				S1_22017193	9	1.0:0.7:0.4
				S1_22100419	4	1.0:0.9:0.6
				S1_21920792	8	1.0:0.8:0.4
				124^2#S1_22032848	11	1.0:0.8:0.3
				124^2#S1_22032870	11	1.0:0.8:0.3
				S1_8284277	6	1.0:0.8:0.3
				S1_21878675	6	1.0:0.8:0.3
				S1_21878551	4	1.0:0.8:0.3
				S1_22671284	3	1.0:0.8:0.3
				S1_22522032	3	1.0:0.8:0.4
				94^2#S1_8250603	6	1.0:0.6:0.4
				94^2#S1_8250590	6	1.0:0.6:0.4
				S1_8250451	8	1.0:0.7:0.3
				S1_8336761	15	1.0:0.6:0.4
				S1_22010100	12	1.0:0.6:0.3
				S1_22033823	13	1.0:0.6:0.3
				S1_8362306	8	1.0:0.7:0.4
				126^2#S1_22033702	11	1.0:0.6:0.4
				126^2#S1_22033694	11	1.0:0.6:0.4
				52^2#S1_21990974	3	1.0:0.9:0.4
				52^2#S1_21990965	3	1.0:0.9:0.4
				S1_22193261	4	1.0:0.9:0.3
				S1_22193271	1	1.0:0.9:0.3
				S1_8260167	0	1.0:1.0:0.3
				S1_8270591	3	1.0:1.0:0.3
				S1_8066274	0	1.0:1.0:0.3
				S1_8068286	0	1.0:1.0:0.4
				78^2#S1_8082889	5	1.0:1.0:0.3
S1_8082881	5	1.0:1.0:0.3	35.6
				66^2#S1_22010605	3	1.0:0.7:0.3
				66^2#S1_22010603	3	1.0:0.7:0.3
				S1_22327278	15	1.0:0.5:0.3
				S1_22683746	13	1.0:0.8:0.4
				S1_23655108	11	1.0:0.6:0.4
				109^2#S1_22840589	9	1.0:0.7:0.4
				109^2#S1_22840545	9	1.0:0.7:0.4
				S1_22275054	10	1.0:0.7:0.5
				S1_22673038	5	1.0:0.9:0.4
				S1_23016537	5	1.0:0.8:0.4
				S1_23131198	8	1.0:0.6:0.3
				S1_22522110	6	1.0:0.8:0.4
				57^2#S1_22926556	3	1.0:0.8:0.3
				57^2#S1_22926536	3	1.0:0.8:0.3
				S1_23245913	3	1.0:0.8:0.3
				S1_23231777	3	1.0:0.9:0.4
				S1_22926611	1	1.0:0.8:0.4
				S1_22672474	0	1.0:0.9:0.3
				S1_23532551	3	1.0:1.0:0.3
				S1_23531429	2	1.0:0.9:0.3
				S1_23578146	2	1.0:0.8:0.3
				S1_23668493	0	1.0:1.0:0.3
				S1_24106687	0	1.0:1.0:0.3
				S1_24633037	0	1.0:1.1:0.4
				S1_19720961	1	1.0:1.0:0.3
				S1_19591515	1	1.0:1.0:0.3
				S1_25543590	4	1.0:0.8:0.3
				S1_18855042	6	1.0:0.8:0.3
				S1_20005173	17	1.0:0.7:0.3
				[S1_20005208]	17	1.0:0.7:0.3
				[S1_20005199]	17	1.0:0.7:0.3
				S1_20199468	13	1.0:0.7:0.4
				[S1_20199454]	13	1.0:0.7:0.4
				[S1_20199471]	13	1.0:0.7:0.4
				S1_15079199	13	1.0:0.9:0.5
				55^2#S1_16344793	3	1.0:0.7:0.5
				55^2#S1_16344788	3	1.0:0.7:0.5
				50^2#S1_13474341	3	1.0:0.9:0.4
				50^2#S1_13474352	3	1.0:0.9:0.4
				S1_12636774	5	1.0:0.8:0.4
				S1_14672625	9	1.0:0.9:0.4
				S1_13191141	6	1.0:0.8:0.4
				S1_12628970	6	1.0:0.8:0.4
				S1_12636878	7	1.0:0.8:0.3
				S1_14429670	13	1.0:0.9:0.8
				S1_14779750	17	1.0:0.6:0.4
				S1_13463683	13	1.0:1.0:0.4
				S1_16138073	0	1.0:1.0:0.4
				S1_16676840	3	1.0:1.1:0.4
				S1_16872030	1	1.0:1.2:0.4
				30^2#S1_16745747	2	1.0:1.0:0.4
				30^2#S1_16745774	2	1.0:1.0:0.4
				S1_25109789	0	1.0:0.9:0.4
				S1_24946852	9	1.0:1.0:0.5
				100^2#S1_24946888	8	1.0:0.9:0.5
				100^2#S1_24946877	8	1.0:0.9:0.5
				S1_26037542	8	1.0:0.8:0.3
				106^2#S1_24498436	9	1.0:0.8:0.4
				106^2#S1_24498421	9	1.0:0.8:0.4
				S1_23889169	14	1.0:0.7:0.4
				S1_23871064	6	1.0:0.7:0.4
				146^2#S1_23832362	18	1.0:0.5:0.5
				146^2#S1_23832323	18	1.0:0.5:0.5
				S1_24023778	3	1.0:0.9:0.4
				S1_23713602	14	1.0:0.7:0.4
				S1_19592483	2	1.0:0.9:0.4
				S1_18593466	6	1.0:0.8:0.4
				S1_17713813	9	1.0:0.9:0.5
				S1_18103895	3	1.0:1.0:0.4
				S1_18727965	3	1.0:1.1:0.4
				S1_18745377	5	1.0:1.0:0.4
				S1_19777836	2	1.0:1.0:0.4
				S1_24266227	1	1.0:0.9:0.3
				S1_19753266	4	1.0:0.8:0.3
				S1_25277864	6	1.0:0.8:0.4
				S1_18759142	6	1.0:0.9:0.4
				38^2#S1_24239720	2	1.0:0.9:0.3
				38^2#S1_24239714	2	1.0:0.9:0.3
				S1_25944749	0	1.0:1.0:0.4
				S1_24853758	1	1.0:1.0:0.4
				S1_19753348	4	1.0:0.9:0.5
				S1_25268911	2	1.0:0.9:0.4
				S1_24602040	18	1.0:0.7:0.3
				S1_10901689	15	1.0:0.6:0.3
				S1_13527001	14	1.0:0.8:0.7
				S1_19279068	3	1.0:0.7:0.6
				S1_17715775	15	0.9:0.7:1.0
				[S1_17715742]	15	0.9:0.7:1.0
				[S1_17715765]	15	0.9:0.7:1.0
				S1_24944649	10	0.8:0.5:1.0
				S1_25296898	10	1.0:0.8:0.6
				S1_25268812	4	1.0:0.8:0.3
				S1_19777916	3	1.0:1.0:0.3
				S1_20050194	2	1.0:1.1:0.3
				S1_19013632	2	1.0:1.1:0.4
				S1_24266279	4	1.0:1.0:0.4
				S1_23778381	5	1.0:1.0:0.3
				S1_23871205	4	1.0:0.8:0.3
				87^2#S1_19755391	6	1.0:0.9:0.4
				87^2#S1_19755414	6	1.0:0.9:0.4
				74^2#S1_25197813	5	1.0:0.9:0.4
				74^2#S1_25197810	5	1.0:0.9:0.4
				S1_19930054	1	1.0:0.9:0.3
				S1_24023646	7	1.0:0.7:0.3
				S1_24023628	7	1.0:0.8:0.2
				S1_23713433	14	1.0:0.6:0.3
				S1_23887049	14	1.0:0.5:0.4
				S1_21026636	19	1.0:0.6:0.3
				S1_24049794	8	1.0:0.7:0.3
				S1_23340784	3	1.0:0.8:0.4
				S1_23397194	0	1.0:0.8:0.3
				S1_23777788	1	1.0:0.9:0.3
				69^2#S1_24028162	4	1.0:0.8:0.4
				69^2#S1_24028207	4	1.0:0.8:0.4
				S1_25135601	4	1.0:0.9:0.3
				[S1_25135620]	4	1.0:0.9:0.3
				[S1_25135586]	4	1.0:0.9:0.3
				86^2#S1_18753142	6	1.0:1.0:0.3
				86^2#S1_18753143	6	1.0:1.0:0.3
				S1_25135532	0	1.0:0.9:0.3
				S1_19433703	12	1.0:0.9:0.4
				S1_25388627	6	1.0:1.0:0.4
				S1_24602217	13	1.0:0.8:0.4
				S1_20551565	14	1.0:0.7:0.4
				S1_18031071	15	1.0:0.8:0.3
				S1_18753106	3	1.0:1.0:0.4
				S1_18272481	0	1.0:1.1:0.4
				S1_18103824	3	1.0:1.2:0.5
				S1_18388482	0	1.0:1.1:0.4
				S1_17077259	4	1.0:0.8:0.5
				[S1_17077260]	4	1.0:0.8:0.5
				[S1_17077309]	4	1.0:0.8:0.5
				[S1_17077263]	4	1.0:0.8:0.5
				61^2#S1_15941437	4	1.0:0.9:0.6
				61^2#S1_15941439	4	1.0:0.9:0.6
				S1_16941384	10	1.0:0.9:0.4
				S1_15515610	2	1.0:0.9:0.4
				S1_16679448	11	1.0:0.9:0.5
				128^2#S1_16679607	14	1.0:0.8:0.5
				128^2#S1_16679594	14	1.0:0.8:0.5
				S1_13276675	8	1.0:0.7:0.4
				112^2#S1_10928555	10	1.0:0.9:0.4
				112^2#S1_10928599	10	1.0:0.9:0.4
				54^2#S1_12908009	3	1.0:0.9:0.3
				54^2#S1_12908033	3	1.0:0.9:0.3
				S1_10691076	2	1.0:0.9:0.3
				S1_12696360	0	1.0:1.0:0.4
				S1_10510979	1	1.0:1.1:0.3
				S1_10485509	2	1.0:1.0:0.3
				S1_10928365	0	1.0:1.0:0.3
				S1_13899542	0	1.0:1.0:0.4
				S1_13207224	0	1.0:1.0:0.4
				S1_10769229	1	1.0:1.0:0.4
				80^2#S1_12290437	5	1.0:0.8:0.4
				80^2#S1_12290415	5	1.0:0.8:0.4
				S1_13189186	1	1.0:0.9:0.4
				S1_12635979	2	1.0:0.9:0.3
				S1_11730438	2	1.0:0.9:0.4
				S1_12318775	2	1.0:0.9:0.4
				S1_12878481	5	1.0:1.0:0.4
				73^2#S1_10504085	5	1.0:1.0:0.4
				73^2#S1_10504095	5	1.0:1.0:0.4
				S1_10504069	2	1.0:1.1:0.3
				S1_10504030	4	1.0:1.0:0.4
				S1_10771373	6	1.0:0.8:0.4
				[S1_10771398]	6	1.0:0.8:0.4
				[S1_10771401]	6	1.0:0.8:0.4
				S1_10690445	16	1.0:0.8:0.4
				117^2#S1_14149720	10	1.0:0.7:0.3
				117^2#S1_14149757	10	1.0:0.7:0.3
				S1_11049714	14	1.0:0.8:0.4
				S1_10510942	6	1.0:0.7:0.3
				S1_14784455	3	1.0:0.8:0.3
				S1_16676830	3	1.0:1.0:0.2
				S1_14429592	12	1.0:0.7:0.5
				S1_20044032	0	0.6:1.1:1.0
				S1_10769197	0	1.0:1.4:0.9
				S1_17715624	14	1.0:0.8:0.9
				S1_10787792	13	1.0:0.6:0.7
				114^2#S1_12633252	10	1.0:0.7:0.8
				114^2#S1_12633241	10	1.0:0.7:0.8
				S1_13276709	5	1.0:0.7:0.4
				110^2#S1_12636922	9	1.0:0.7:0.4
				110^2#S1_12636898	9	1.0:0.7:0.4
				S1_10521710	2	1.0:0.9:0.4
				S1_10389623	6	1.0:1.0:0.4
				S1_10511048	6	1.0:0.9:0.4
				S1_11820155	8	1.0:0.8:0.4
				S1_11999464	4	1.0:0.8:0.4
				S1_10630202	12	1.0:0.7:0.4
				S1_10852221	19	1.0:0.7:0.4
				S1_10532766	4	1.0:0.7:0.4
				[S1_10532791]	4	1.0:0.7:0.4
				[S1_10532765]	4	1.0:0.7:0.4
				S1_13527161	19	1.0:0.6:0.5
				48^2#S1_16941252	3	1.0:0.9:0.4
				48^2#S1_16941277	3	1.0:0.9:0.4
				S1_16135377	7	1.0:1.0:0.3
				115^2#S1_14779576	11	1.0:1.0:0.5
				115^2#S1_14779558	11	1.0:1.0:0.5
				143^2#S1_11982591	17	1.0:0.7:0.4
				143^2#S1_11982541	17	1.0:0.7:0.4
				S1_10773832	11	1.0:0.6:0.3
[S1_12907944]	3	1.0:0.9:0.3	46
[S1_12907966]	3	1.0:0.9:0.3	46
S1_12907941	3	1.0:0.9:0.3	46
				121^2#S1_10792954	11	1.0:0.8:0.4
				121^2#S1_10792921	11	1.0:0.8:0.4
				S1_12628843	8	1.0:0.7:0.4
				S1_13238702	19	1.0:0.6:0.4
				92^2#S1_10901749	6	1.0:0.7:0.4
				92^2#S1_10901761	6	1.0:0.7:0.4
				105^2#S1_15087430	9	1.0:0.8:0.4
				105^2#S1_15087409	9	1.0:0.8:0.4
				S1_10492040	5	1.0:1.0:0.4
				S1_10507939	4	1.0:1.0:0.4
				S1_10495124	3	1.0:1.1:0.4
				S1_10504063	2	1.0:1.2:0.6
				S1_11730471	1	0.3:1.0:1.0
				S1_10351048	8	0.8:0.9:1.0
				S1_10299644	19	1.0:0.6:0.5
				S1_10161705	3	1.0:0.8:0.5
				18^2#S1_9812145	1	1.0:1.1:0.4
				18^2#S1_9812165	1	1.0:1.1:0.4
				S1_9812115	0	1.0:1.2:0.4
				S1_9812204	3	1.0:1.0:0.3
				S1_9805053	2	1.0:1.0:0.3
				S1_9812083	1	1.0:0.9:0.3
				S1_9692644	15	1.0:0.7:0.3
				S1_9566960	13	1.0:0.7:0.4
				S1_9641975	0	1.0:0.9:0.2
				S1_9960678	1	1.0:1.1:0.3
				S1_9960779	3	1.0:1.1:0.3
				S1_9957079	5	1.0:0.8:0.4
				S1_9750995	1	1.0:1.0:0.3
				10^2#S1_9764271	0	1.0:1.1:0.3
				10^2#S1_9764287	0	1.0:1.1:0.3
				S1_9938948	1	1.0:1.1:0.4
				S1_10231778	1	1.0:0.9:0.4
				S1_10389653	2	1.0:1.1:0.3
				S1_10348753	0	1.0:1.1:0.3
				S1_10271571	0	1.0:1.0:0.3
				S1_10271018	1	1.0:0.9:0.3
				S1_10020123	2	1.0:1.1:0.3
				S1_9960080	1	1.0:1.0:0.5
				S1_9565612	1	1.0:1.0:0.4
				S1_9297968	6	1.0:0.9:0.3
				S1_9234605	6	1.0:0.9:0.3
				S1_9375194	18	1.0:0.8:0.5
				S1_9346508	10	1.0:0.9:0.4
				S1_9587594	4	1.0:1.0:0.4
				S1_9165379	19	1.0:0.7:0.4
				77^2#S1_9437658	5	1.0:1.1:0.3
				77^2#S1_9437632	5	1.0:1.1:0.3
				S1_9285065	1	1.0:1.1:0.3
				19^2#S1_9344209	1	1.0:1.1:0.3
				19^2#S1_9344210	1	1.0:1.1:0.3
				S1_9642076	0	1.0:1.0:0.3
				S1_9619575	6	1.0:0.9:0.4
				S1_9345463	11	1.0:0.7:0.3
				S1_9733153	12	1.0:0.9:0.4
				S1_9806426	8	1.0:0.9:0.4
				S1_9731250	3	1.0:1.0:0.4
				S1_9984610	5	1.0:1.1:0.3
				S1_10180533	0	1.0:1.0:0.4
				S1_10160927	4	1.0:1.0:0.3
				S1_10232282	9	1.0:0.9:0.3
				65^2#S1_10350957	4	1.0:0.9:0.4
				65^2#S1_10350954	4	1.0:0.9:0.4
				S1_10261216	5	1.0:0.7:0.4
				S1_10261056	11	1.0:0.7:0.4
				S1_10350738	11	1.0:0.7:0.5
				S1_10351175	7	1.0:0.7:0.4
				S1_10178176	3	1.0:0.8:0.3
				S1_10113877	17	1.0:0.7:0.5
				S1_10232153	8	1.0:0.8:0.3
				S1_10494998	14	1.0:0.7:0.6
				S1_12910594	19	1.0:0.7:0.5
				S1_10510887	4	1.0:0.8:0.4
				S1_13088447	10	1.0:0.7:0.7
				S1_14742312	7	1.0:1.5:0.7
S1_26230937	11	1.0:1.0:0.4	58.2
				116^2#S1_26230921	11	1.0:1.0:0.4
				S1_26164411	4	1.0:1.0:0.4
				S1_26337349	3	1.0:0.9:0.4
				S1_26148941	7	1.0:0.8:0.5
				S1_8737958	12	1.0:0.8:0.5
				S1_8436119	2	1.0:1.0:0.4
				S1_8436134	1	1.0:1.1:0.4
				S1_26163425	3	1.0:1.0:0.4
				S1_26337395	0	1.0:1.0:0.4
				S1_26386642	5	1.0:1.1:0.4
				S1_26453966	0	1.0:1.2:0.5
				S1_26568483	10	1.0:1.1:0.5
				17^2#S1_26891195	1	1.0:1.0:0.4
				17^2#S1_26891205	1	1.0:1.0:0.4
				S1_27543555	3	1.0:1.0:0.5
				S1_27696360	1	1.0:1.0:0.5
				S1_27622518	8	1.0:0.6:1.0
				28^2#S1_27261522	2	1.0:1.0:0.5
				28^2#S1_27261503	4	1.0:1.1:0.6
				S1_27622329	9	1.0:1.0:0.5
				S1_27861360	7	1.0:1.0:0.5
				S1_27718089	5	1.0:0.8:0.4
				S1_27474864	6	1.0:1.0:0.6
				[S1_27474885]	6	1.0:1.0:0.6
				[S1_27474883]	6	1.0:1.0:0.6
				90^2#S1_27582587	7	1.0:1.1:0.6
				90^2#S1_27582547	7	1.0:1.1:0.6
				S1_28016197	6	1.0:0.9:0.6
				S1_26936324	10	1.0:1.2:0.6
				S1_27477360	5	1.0:1.2:0.5
				S1_27509839	0	1.0:1.2:0.5
				S1_27696243	0	1.0:1.1:0.5
				S1_27471721	2	1.0:1.0:0.5
				S1_27622143	0	1.0:1.1:0.5
				1^2#S1_27255325	0	1.0:1.2:0.5
				1^2#S1_27255324	0	1.0:1.2:0.5
				13^2#S1_27200723	1	1.0:1.2:0.5
				13^2#S1_27200735	1	1.0:1.2:0.5
				S1_27136876	8	1.0:1.1:0.5
				S1_27149060	3	1.0:1.0:0.5
				S1_27218679	2	1.0:1.1:0.5
				S1_27261598	6	1.0:1.1:0.5
				S1_27260732	0	1.0:1.2:0.4
				S1_27033095	0	1.0:1.2:0.4
				S1_27207696	0	1.0:1.3:0.4
				2^2#S1_26896921	0	1.0:1.3:0.4
				2^2#S1_26896920	0	1.0:1.3:0.4
				S1_26891225	0	1.0:1.3:0.5
				S1_26896881	3	1.0:1.1:0.4
				S1_26833963	2	1.0:1.0:0.5
				79^2#S1_26568616	5	1.0:0.9:0.4
				79^2#S1_26568615	5	1.0:0.9:0.4
				S1_26417796	6	1.0:1.0:0.4
				S1_26570420	4	1.0:1.0:0.4
				S1_26772354	14	1.0:0.9:0.6
				15^2#S1_26366304	1	1.0:1.0:0.5
				15^2#S1_26366305	1	1.0:1.0:0.5
				S1_26469366	13	1.0:1.0:0.5
				S1_26369679	11	1.0:0.9:0.5
				S1_26182661	4	1.0:0.8:0.5
				S1_26414829	11	1.0:0.8:0.5
				131^2#S1_26560068	14	1.0:0.7:0.5
				131^2#S1_26560047	14	1.0:0.7:0.5
				S1_26730336	16	1.0:0.9:0.4
				S1_26272224	2	1.0:1.0:0.5
				S1_26456080	5	1.0:0.9:0.5
				S1_26559647	4	1.0:1.0:0.5
				S1_26487479	9	1.0:1.0:0.5
				S1_26385516	4	1.0:1.1:0.5
				S1_26709408	0	1.0:1.0:0.4
				S1_26678053	6	1.0:1.0:0.4
				101^2#S1_27974060	8	1.0:0.9:0.5
				101^2#S1_27974078	8	1.0:0.9:0.5
				S1_26356229	10	1.0:0.9:0.4
				S1_26587608	11	1.0:1.0:0.4
				S1_26870132	1	1.0:1.2:0.5
				14^2#S1_26589427	1	1.0:1.2:0.5
				14^2#S1_26589458	1	1.0:1.2:0.5
				S1_26164450	0	1.0:1.2:0.4
				S1_26178313	3	1.0:1.0:0.5
				S1_26559530	6	1.0:1.1:0.4
				S1_26366356	3	1.0:1.2:0.5
				S1_26385594	0	1.0:0.9:0.5
				S1_26420644	10	1.0:1.0:0.6
				130^2#S1_26529781	14	1.0:0.7:0.5
				130^2#S1_26529797	14	1.0:0.7:0.5
				S1_26465919	7	1.0:0.9:0.6
				S1_8718130	13	1.0:0.8:0.4
				S1_8553364	3	1.0:0.9:0.4
				75^2#S1_8467133	5	1.0:1.0:0.4
				75^2#S1_8467129	5	1.0:1.0:0.4
				S1_8767198	5	1.0:1.0:0.3
				S1_8533018	2	1.0:1.0:0.3
				6^2#S1_8906405	0	1.0:1.1:0.3
				6^2#S1_8906406	0	1.0:1.1:0.3
				S1_8885307	0	1.0:1.1:0.4
				S1_8548307	0	1.0:1.1:0.4
				S1_8866437	2	1.0:1.0:0.3
				S1_9036875	4	1.0:1.0:0.3
				S1_9386512	1	1.0:0.9:0.4
				S1_9150966	0	1.0:1.1:0.3
				S1_9138720	2	1.0:1.2:0.3
				S1_9420270	9	1.0:0.9:0.4
				S1_9016952	13	1.0:0.9:0.4
				S1_9375002	12	1.0:0.7:0.4
				S1_8906152	17	1.0:0.9:0.4
				S1_8758592	4	1.0:1.0:0.5
				S1_8683423	7	1.0:1.1:0.9
				S1_8694021	2	1.0:1.1:0.4
				S1_8581236	4	1.0:0.9:0.4
				S1_8880109	19	1.0:0.8:0.4
				S1_8866147	6	1.0:0.8:0.4
				S1_8591640	3	1.0:0.9:0.3
				S1_8717250	17	1.0:0.7:0.3
				S1_8957559	14	1.0:0.7:0.4
				S1_8940907	18	1.0:0.7:0.3
				S1_27315346	5	1.0:1.0:0.2
				S1_27200805	6	1.0:1.1:0.5
				S1_27309166	1	1.0:1.1:0.4
				S1_27268567	2	1.0:1.1:0.5
[S1_27255401]	0	1.0:1.0:0.4	61.6
[S1_27255405]	0	1.0:1.0:0.4	61.6
[S1_27255403]	0	1.0:1.0:0.4	61.6
[S1_27255410]	0	1.0:1.0:0.4	61.6
[S1_27255408]	0	1.0:1.0:0.4	61.6
[S1_27255407]	1	1.0:1.0:0.4	61.6
S1_27255406	0	1.0:1.0:0.4	61.6
				S1_27309165	1	1.0:1.1:0.2
				S1_27982474	6	1.0:0.7:0.4
				S1_28205666	6	1.0:0.9:0.4
				S1_28226416	11	1.0:1.1:0.5
				41^2#S1_28298046	3	1.0:1.2:0.5
				41^2#S1_28298036	3	1.0:1.2:0.5
				133^2#S1_27974303	15	1.0:1.0:0.5
				133^2#S1_27974322	15	1.0:1.0:0.5
				42^2#S1_28280352	3	1.0:1.0:0.6
				42^2#S1_28280362	3	1.0:1.0:0.6
				S1_23490122	6	0.2:1.4:1.0
				S1_31474795	10	0.3:1.4:1.0
				S1_7312405	1	0.2:2.5:1.0
				S1_27857413	0	1.0:1.1:0.5
				S1_27899064	1	1.0:1.3:0.4
				56^2#S1_27991263	4	1.0:1.3:0.5
				56^2#S1_27991219	4	1.0:1.3:0.5
				S1_27986417	5	1.0:1.1:0.4
				111^2#S1_28016377	10	1.0:1.0:0.5
				111^2#S1_28016422	10	1.0:1.0:0.5
				S1_27718039	7	1.0:0.9:0.5
				S1_27223550	9	1.0:1.0:0.5
				40^2#S1_27533781	3	1.0:1.1:0.6
				40^2#S1_27533764	3	1.0:1.1:0.6
				S1_27854770	0	1.0:1.3:0.5
				26^2#S1_27696504	2	1.0:1.1:0.5
				26^2#S1_27696474	2	1.0:1.1:0.5
				S1_27728553	5	1.0:1.1:0.5
				S1_27525949	0	1.0:1.2:0.5
				S1_27772521	4	1.0:1.2:0.5
				S1_27696465	1	1.0:1.1:0.5
				25^2#S1_27772585	2	1.0:1.1:0.5
				25^2#S1_27772579	2	1.0:1.1:0.5
				59^2#S1_27982592	4	1.0:1.0:0.6
				59^2#S1_27982551	4	1.0:1.0:0.6
				S1_28291889	5	1.0:1.0:0.6
S1_28176492	0	1.0:1.3:0.5	67.1
				S1_28098680	1	1.0:1.2:0.5
				S1_28104236	0	1.0:1.2:0.4
				S1_28299564	4	1.0:1.0:0.4
				S1_28317766	1	1.0:1.1:0.4
				S1_28317743	5	1.0:1.0:0.5
				S1_28348415	5	1.0:0.9:0.5
				44^2#S1_28788707	3	1.0:1.0:0.5
				44^2#S1_28788658	3	1.0:1.0:0.5
				S1_28789832	5	1.0:1.1:0.6
				S1_28774134	14	1.0:1.0:0.5
				S1_28502981	7	1.0:0.9:0.6
				S1_28789924	8	1.0:1.0:0.4
				S1_28373683	1	1.0:0.9:0.4
				S1_28397670	3	1.0:0.9:0.4
				S1_28522336	0	1.0:1.2:0.4
				S1_28340866	2	1.0:1.0:0.4
				S1_28618157	2	1.0:1.1:0.4
				S1_28540623	13	1.0:0.9:0.3
				S1_28594497	6	1.0:0.8:0.4
				S1_28594507	6	1.0:0.8:0.4
				S1_28637415	14	1.0:0.7:0.6
				S1_28587656	10	1.0:1.0:0.5
				S1_28481907	6	1.0:0.9:0.5
				134^2#S1_28983485	15	1.0:0.9:0.5
				134^2#S1_28983450	15	1.0:0.9:0.5
				S1_29069862	7	1.0:1.0:0.5
				91^2#S1_29098405	6	1.0:0.7:0.4
				91^2#S1_29098399	6	1.0:0.7:0.4
				S1_28361986	17	1.0:0.7:0.4
				S1_28361997	17	1.0:0.7:0.3
				[S1_28361998]	17	1.0:0.7:0.3
				[S1_28361999]	18	1.0:0.7:0.3
				S1_28786673	15	1.0:0.8:0.2
				S1_28310893	4	1.0:1.0:0.3
				127^2#S1_28061353	14	1.0:1.0:0.4
				127^2#S1_28061350	14	1.0:1.0:0.4
				98^2#S1_28226526	8	1.0:1.2:0.5
				98^2#S1_28226554	8	1.0:1.2:0.5
				S1_28217447	7	1.0:1.2:0.6
				S1_28237097	6	1.0:1.1:0.5
				S1_28192415	11	1.0:0.9:0.6
				S1_28362162	16	1.0:0.7:0.4
				S1_28590031	1	1.0:1.0:0.5
				S1_28519053	4	1.0:1.2:0.5
				S1_28425614	7	1.0:1.1:0.6
				S1_21778977	17	0.3:1.7:1.0
				S1_28587730	8	1.0:1.0:0.7
				S1_28758840	3	1.0:1.1:0.6
				S1_28758842	3	1.0:1.0:0.4
				S1_28934175	9	1.0:1.0:0.5
				S1_28774222	9	1.0:0.9:0.4
				S1_28784542	7	1.0:1.0:0.5
				S1_28783906	1	1.0:1.1:0.5
				S1_29051154	3	1.0:1.0:0.4
				S1_28867944	5	1.0:1.0:0.4
[S1_29098325]	7	1.0:1.0:0.5	72.9
[S1_29098326]	7	1.0:1.0:0.5	72.9
[S1_29098330]	7	1.0:1.0:0.5	72.9
S1_29098328	7	1.0:1.0:0.5	72.9
				S1_28797375	9	1.0:1.1:0.4
				S1_28782656	3	1.0:1.0:0.4
				135^2#S1_28983339	15	1.0:0.8:0.5
				135^2#S1_28983289	15	1.0:0.8:0.5
				S1_29914772	4	1.0:0.7:0.4
				108^2#S1_28719571	9	1.0:0.7:0.4
				108^2#S1_28719576	9	1.0:0.7:0.4
				S1_28777957	7	1.0:0.7:0.3
				S1_28784749	3	1.0:0.9:0.3
				S1_29122675	1	1.0:0.9:0.4
				S1_29324979	6	1.0:0.9:0.4
				S1_29335887	2	1.0:1.0:0.5
				S1_29184933	5	1.0:0.8:0.5
				S1_29256423	12	1.0:0.8:0.4
				137^2#S1_29336334	15	1.0:0.8:0.4
				137^2#S1_29336348	15	1.0:0.8:0.4
				S1_29544815	9	1.0:0.9:0.4
				S1_29182434	2	1.0:0.9:0.4
				S1_29050797	2	1.0:1.0:0.4
				S1_28851761	2	1.0:1.1:0.4
				S1_28983199	3	1.0:1.1:0.4
				S1_28982717	0	1.0:1.1:0.4
				47^2#S1_29069778	3	1.0:1.1:0.4
				47^2#S1_29069774	3	1.0:1.1:0.4
				S1_28979893	1	1.0:1.2:0.4
				S1_28788405	0	1.0:1.2:0.4
				S1_29075573	17	1.0:1.0:0.4
				S1_28889680	2	1.0:1.0:0.4
				S1_29268669	15	1.0:0.9:0.4
				S1_29175211	9	1.0:0.8:0.5
				S1_29175160	9	1.0:0.8:0.5
				S1_29235188	11	1.0:0.7:0.4
				S1_29323252	18	1.0:0.6:0.3
				S1_29160710	10	1.0:0.8:0.5
				S1_29254323	3	1.0:1.0:0.4
				S1_29260570	7	1.0:1.0:0.5
				S1_29220188	6	1.0:0.9:0.5
				S1_29122599	4	1.0:1.0:0.4
				S1_29220293	3	1.0:0.9:0.4
				29^2#S1_29324590	2	1.0:1.1:0.4
				29^2#S1_29324586	2	1.0:1.1:0.4
				S1_29495769	1	1.0:1.3:0.4
				S1_29495817	2	1.0:1.1:0.4
				S1_29516755	6	1.0:1.0:0.5
				16^2#S1_29509312	1	1.0:1.1:0.4
				16^2#S1_29509316	1	1.0:1.1:0.4
				S1_29321847	1	1.0:1.1:0.4
				45^2#S1_29340544	3	1.0:1.0:0.4
				45^2#S1_29340565	3	1.0:1.0:0.4
				S1_29516898	2	1.0:1.0:0.4
				S1_29497009	3	1.0:1.0:0.4
				S1_29975231	2	1.0:0.9:0.4
				36^2#S1_29831660	2	1.0:0.9:0.4
				36^2#S1_29831702	2	1.0:0.9:0.4
				S1_29715081	4	1.0:0.9:0.4
				S1_29715000	2	1.0:1.0:0.4
				S1_29810145	1	1.0:1.0:0.5
				S1_29746306	8	1.0:0.8:0.4
				S1_29921416	0	1.0:0.9:0.5
				S1_29843169	2	1.0:1.0:0.4
				S1_29773959	1	1.0:1.0:0.4
				S1_29699084	0	1.0:0.9:0.4
				S1_29632805	3	1.0:1.0:0.3
				S1_29746195	11	1.0:0.9:0.4
				S1_30246858	2	1.0:0.9:0.5
				S1_29745982	10	1.0:0.8:0.4
				S1_30195131	16	1.0:0.8:0.5
				S1_30483791	10	1.0:0.9:0.4
				S1_29746102	6	1.0:0.9:0.4
				S1_29831600	7	1.0:0.9:0.4
				S1_30554356	11	1.0:0.7:0.3
				S1_30028406	0	1.0:0.9:0.4
				S1_30450519	4	1.0:0.9:0.4
				S1_30120146	0	1.0:1.0:0.4
				S1_30023751	0	1.0:1.0:0.3
				35^2#S1_30061336	2	1.0:0.9:0.4
				35^2#S1_30061330	2	1.0:0.9:0.4
				S1_30187605	5	1.0:0.8:0.5
				S1_30326296	1	1.0:0.9:0.4
				S1_30534610	3	1.0:0.8:0.4
				S1_30554168	9	1.0:0.8:0.4
				S1_30536815	3	1.0:0.9:0.4
				34^2#S1_30026970	2	1.0:0.9:0.4
				34^2#S1_30026988	2	1.0:0.9:0.4
				S1_30373805	2	1.0:1.0:0.4
				8^2#S1_30250257	0	1.0:1.0:0.4
				8^2#S1_30250270	0	1.0:1.0:0.4
				3^2#S1_29788133	0	1.0:1.1:0.4
				3^2#S1_29788131	0	1.0:1.1:0.4
				S1_29682323	0	1.0:1.1:0.4
				S1_30326354	5	1.0:1.0:0.4
				S1_30122695	1	1.0:1.0:0.4
				113^2#S1_29993299	10	1.0:0.8:0.4
				113^2#S1_29993286	10	1.0:0.8:0.4
				83^2#S1_30061464	5	1.0:0.8:0.3
				83^2#S1_30061494	5	1.0:0.8:0.3
				S1_30485709	5	1.0:0.8:0.4
				S1_30285572	8	1.0:0.9:0.4
				S1_30185229	13	1.0:0.8:0.8
				S1_29933741	12	1.0:0.9:0.6
				S1_30440149	14	1.0:0.7:0.5
				S1_30483738	8	1.0:0.8:0.3
				S1_30360891	17	1.0:0.6:0.3
				S1_30137666	10	1.0:0.8:0.4
				S1_29699028	5	1.0:0.9:0.5
				S1_29831521	13	1.0:0.7:0.4
				S1_29544583	6	1.0:1.0:0.5
				S1_29516618	5	1.0:0.9:0.6
				S1_29631190	7	1.0:0.8:0.5
				119^2#S1_29817196	11	1.0:0.9:0.4
				119^2#S1_29817193	11	1.0:0.9:0.4
				S1_29817194	11	1.0:1.0:0.4
				S1_30517030	0	1.0:1.2:0.8
				S1_29902389	0	0.9:1.0:1.0
				S1_29796932	9	1.0:0.9:0.9
				125^2#S1_29832990	11	1.0:0.7:0.4
				125^2#S1_29832989	11	1.0:0.7:0.4
				103^2#S1_30505310	8	1.0:0.8:0.4
				103^2#S1_30505315	8	1.0:0.8:0.4
				S1_29845626	4	1.0:0.8:0.5
				S1_29839971	1	1.0:1.0:0.4
				S1_29950606	3	1.0:0.9:0.4
				S1_30059644	5	1.0:0.7:0.4
				S1_30440270	13	1.0:0.7:0.4
				S1_29600237	17	1.0:0.9:0.4
				S1_29797090	9	1.0:0.8:0.3
				S1_29772483	18	1.0:0.6:0.4
				140^2#S1_29993394	17	1.0:0.8:0.5
				140^2#S1_29993395	17	1.0:0.8:0.5
				S1_30120391	3	1.0:0.9:0.4
				S1_30450429	4	1.0:1.0:0.4
[S1_30450479]	4	1.0:1.0:0.4	78.3
[S1_30450477]	4	1.0:1.0:0.4	78.3
[S1_30450465]	4	1.0:1.0:0.4	78.3
[S1_30450475]	4	1.0:1.0:0.4	78.3
S1_30450478	4	1.0:1.0:0.4	78.3
				S1_30382541	5	1.0:0.8:0.3
				S1_30182515	4	1.0:0.9:0.2
				S1_31481250	16	1.0:0.8:0.4
				S1_31481245	16	1.0:0.9:0.5
				S1_31002296	0	1.0:1.3:0.4
				S1_30968431	10	1.0:1.1:0.4
				142^2#S1_31513231	17	1.0:0.8:0.4
				142^2#S1_31513256	17	1.0:0.8:0.4
				S1_31267597	19	1.0:0.9:0.4
				S1_31247247	13	1.0:0.7:0.4
				129^2#S1_31319292	14	1.0:0.8:0.5
				129^2#S1_31319297	14	1.0:0.8:0.5
				S1_30837409	14	1.0:0.8:0.4
				S1_30837600	11	1.0:0.7:0.5
				S1_30759456	11	1.0:0.7:0.4
				S1_30759585	10	1.0:0.8:0.4
				S1_30896093	4	1.0:0.9:0.3
				S1_30836975	1	1.0:1.1:0.3
				S1_30849029	0	1.0:1.0:0.3
				S1_30831550	2	1.0:1.0:0.3
				12^2#S1_30711370	0	1.0:1.0:0.3
				12^2#S1_30711373	0	1.0:1.0:0.3
				S1_30656500	0	1.0:1.1:0.3
				S1_30879916	1	1.0:1.1:0.3
				S1_30701548	5	1.0:1.0:0.4
				49^2#S1_30656485	3	1.0:1.0:0.4
				49^2#S1_30656462	3	1.0:1.0:0.4
				S1_30532929	4	1.0:0.8:0.4
				S1_30849780	16	1.0:0.6:0.4
				S1_31002374	13	1.0:0.8:0.3
				S1_30979205	7	1.0:1.0:0.4
S1_31560095	7	1.0:1.1:0.3	84.8
				95^2#S1_31560092	7	1.0:1.1:0.3
				S1_31297901	5	1.0:1.0:0.4
				S1_30879971	0	1.0:1.0:0.3
				S1_31612070	3	1.0:1.2:0.3
				S1_31612171	7	1.0:1.1:0.3
				S1_31560326	14	1.0:0.7:0.4
				S1_31595790	17	1.0:0.8:0.4
				S1_31616329	16	1.0:1.0:0.4
				S1_31616175	15	1.0:1.0:0.5
				S1_31256622	15	1.0:0.8:0.4
				S1_31133808	17	1.0:0.8:0.4
				S1_31267738	17	1.0:0.8:0.4
				S1_31134596	4	1.0:1.1:0.4
				S1_31319998	12	1.0:0.9:0.4
				S1_31525256	9	1.0:1.0:0.4
				S1_31170550	14	1.0:0.7:0.3
				S1_31474842	10	1.0:0.9:0.3
				S1_31152827	9	1.0:1.1:0.3
				S1_31000266	2	1.0:0.9:0.5
				S1_31209585	10	1.0:1.1:0.4
				S1_31125293	0	1.0:1.1:0.3
				S1_31073116	2	1.0:1.2:0.3
				S1_31322259	4	1.0:1.0:0.3
				S1_31358350	7	1.0:1.2:0.4
				S1_31308887	7	1.0:1.1:0.5
				S1_31551163	3	1.0:1.1:0.4
				S1_31359904	12	1.0:1.0:0.4
				S1_31687901	5	1.0:1.3:0.5
				S1_31700333	8	1.0:1.2:0.4
				43^2#S1_31668765	3	1.0:1.2:0.4
				43^2#S1_31668759	3	1.0:1.2:0.4
				S1_31700572	2	1.0:1.1:0.3
				S1_31692190	5	1.0:1.2:0.3
				S1_31712827	0	1.0:1.4:0.4
				S1_31700637	4	1.0:1.2:0.3
				S1_31659029	3	1.0:1.1:0.4
				S1_31687835	7	1.0:0.9:0.3
				141^2#S1_31059075	17	1.0:0.8:0.4
				141^2#S1_31059080	17	1.0:0.8:0.4
				S1_31269132	13	1.0:0.9:0.5
				S1_31359760	17	1.0:1.0:0.4
				S1_31322150	1	1.0:1.2:0.5
				S1_6993398	4	0.5:2.0:1.0
				S1_32769007	17	0.2:0.8:1.0
				S1_31125647	1	1.0:1.2:0.6
				93^2#S1_31360546	9	1.0:1.1:0.5
				93^2#S1_31360537	7	1.0:1.0:0.4
				S1_31035297	4	1.0:1.1:0.2
				S1_31163871	7	1.0:0.9:0.4
				S1_31599640	15	1.0:0.9:0.5
				S1_31092454	7	1.0:1.1:0.3
				S1_31580709	9	1.0:1.1:0.3
				S1_31650762	17	1.0:1.0:0.3
				S1_31696772	7	1.0:0.9:0.4
				107^2#S1_31959675	9	1.0:0.8:0.4
				107^2#S1_31959693	9	1.0:0.8:0.4
				S1_32019704	8	1.0:1.1:0.4
				S1_31948915	1	1.0:1.1:0.3
				9^2#S1_31953869	0	1.0:1.0:0.4
				9^2#S1_31953814	1	1.0:1.0:0.4
				S1_31978396	5	1.0:1.0:0.4
				S1_32517050	2	1.0:1.0:0.3
				7^2#S1_32171182	0	1.0:1.1:0.3
				7^2#S1_32171200	0	1.0:1.1:0.3
				S1_32251086	0	1.0:1.2:0.3
				S1_32171160	4	1.0:1.1:0.4
				S1_32079943	12	1.0:0.8:0.6
				S1_32421329	15	1.0:0.8:0.4
				S1_32303002	14	1.0:0.8:0.3
				S1_32445834	1	1.0:1.0:0.3
				S1_32103415	13	1.0:0.8:0.4
				S1_32597401	12	1.0:1.0:0.3
				S1_32275949	0	1.0:1.0:0.3
				21^2#S1_32421392	1	1.0:1.1:0.3
				21^2#S1_32421391	1	1.0:1.1:0.3
				S1_32090024	1	1.0:1.2:0.3
				118^2#S1_32155074	11	1.0:0.8:0.4
				118^2#S1_32155027	11	1.0:0.8:0.4
				S1_32506138	1	1.0:1.0:0.3
				S1_32279882	1	1.0:1.1:0.3
				S1_32353184	3	1.0:1.2:0.3
				31^2#S1_32602635	2	1.0:1.0:0.4
				31^2#S1_32602632	2	1.0:1.0:0.4
				S1_32370872	18	1.0:0.8:0.4
				S1_32127698	9	1.0:0.7:0.3
				132^2#S1_32212188	14	1.0:0.6:0.5
				132^2#S1_32212146	14	1.0:0.6:0.5
				S1_32079796	19	1.0:0.7:0.6
				S1_31928063	7	1.0:1.1:0.4
				S1_31983755	0	1.0:1.2:0.4
				S1_31779426	7	1.0:1.0:0.3
				76^2#S1_31781841	5	1.0:1.1:0.3
				76^2#S1_31781826	5	1.0:1.1:0.3
				S1_31885530	5	1.0:1.2:0.4
				S1_31826373	1	1.0:1.2:0.4
				S1_31798913	0	1.0:1.3:0.3
				S1_31826313	3	1.0:1.2:0.3
				S1_31883331	0	1.0:1.3:0.3
				4^2#S1_31928919	0	1.0:1.3:0.3
				4^2#S1_31928907	0	1.0:1.3:0.3
S1_31771265	1	1.0:1.3:0.3	87.2
				S1_32472378	0	1.0:1.2:0.3
				S1_32651018	1	1.0:1.0:0.3
				S1_32276639	6	1.0:1.0:0.3
				S1_32542293	5	1.0:1.0:0.3
				S1_32283802	4	1.0:0.9:0.3
				S1_32102295	13	1.0:0.8:0.6
				145^2#S1_32324184	18	1.0:0.8:0.4
				145^2#S1_32324217	18	1.0:0.8:0.4
				S1_32542198	9	1.0:0.9:0.3
				S1_32421457	10	1.0:0.6:0.3
				S1_32344110	5	1.0:0.8:0.3
				97^2#S1_32310559	7	1.0:1.0:0.3
				97^2#S1_32310561	7	1.0:1.0:0.3
				S1_32507926	5	1.0:1.0:0.3
				S1_32459746	4	1.0:1.0:0.3
				S1_32548821	3	1.0:0.9:0.4
				32^2#S1_32095326	2	1.0:1.1:0.4
				32^2#S1_32095320	2	1.0:1.1:0.4
				72^2#S1_32548896	5	1.0:1.1:0.4
				72^2#S1_32548884	5	1.0:1.1:0.4
				S1_32301984	11	1.0:0.9:0.4
				S1_32384549	11	1.0:0.7:0.6
				S1_33209238	1	0.9:1.5:1.0
S1_33686630	5	1.0:1.2:0.2	96
				S1_33541160	0	1.0:1.2:0.3
				S1_33686633	1	1.0:1.2:0.3
				S1_33686676	3	1.0:1.1:0.3
				S1_33684571	3	1.0:1.0:0.3
				S1_33724842	10	1.0:0.9:0.4
				[S1_33724820]	10	1.0:0.9:0.4
				[S1_33724819]	10	1.0:0.9:0.4
				[S1_33724823]	10	1.0:0.9:0.4
				S1_33346282	11	1.0:0.7:0.3
				S1_33017464	11	1.0:0.7:0.2
				S1_32944627	10	1.0:0.8:0.2
				S1_32747573	3	1.0:1.0:0.3
				S1_32859888	11	1.0:0.9:0.4
				S1_32897808	4	1.0:0.9:0.3
				[S1_32897844]	4	1.0:0.9:0.3
				[S1_32897845]	4	1.0:0.9:0.3
				[S1_32897846]	4	1.0:0.9:0.3
				S1_33344914	5	1.0:0.9:0.3
				S1_33602060	6	1.0:1.1:0.3
				S1_33555116	8	1.0:0.9:0.4
				S1_33684679	2	1.0:1.0:0.3
				S1_33566298	8	1.0:1.0:0.3
				S1_33595461	17	1.0:1.0:0.5
				82^2#S1_33566215	5	1.0:0.9:0.3
				82^2#S1_33566220	5	1.0:0.9:0.3
				S1_33825415	8	1.0:0.7:0.4
				S1_33935209	3	1.0:0.9:0.3
				S1_33653332	17	1.0:0.7:0.3
				S1_33598491	5	1.0:0.8:0.3
				S1_33346428	12	1.0:0.9:0.3
				20^2#S1_33314775	1	1.0:1.0:0.3
				20^2#S1_33314826	1	1.0:1.0:0.3
				S1_33261580	5	1.0:1.0:0.4
				S1_33265475	1	1.0:1.1:0.3
				S1_33265493	0	1.0:1.1:0.3
				S1_33300732	0	1.0:1.1:0.3
				S1_33062939	0	1.0:1.1:0.3
				S1_33134413	4	1.0:1.1:0.3
				24^2#S1_33420168	1	1.0:1.0:0.2
				24^2#S1_33420182	1	1.0:1.0:0.2
				S1_33375764	5	1.0:0.8:0.3
				S1_33265790	9	1.0:0.8:0.4
				S1_33177487	13	1.0:0.8:0.4
				S1_33448965	13	1.0:0.8:0.3
				[S1_33448944]	13	1.0:0.8:0.3
				[S1_33448942]	13	1.0:0.8:0.3
				S1_33448976	13	1.0:0.8:0.3
				68^2#S1_33183546	4	1.0:0.9:0.3
				68^2#S1_33183539	4	1.0:0.9:0.3
				S1_33094304	7	1.0:0.8:0.4
				S1_32933674	4	1.0:0.7:0.3
				63^2#S1_33190926	3	1.0:0.8:0.2
				63^2#S1_33190910	3	1.0:0.8:0.2
				S1_33025048	1	1.0:0.9:0.3
				S1_32935270	3	1.0:1.0:0.3
				S1_32918950	1	1.0:1.2:0.3
				S1_32885816	4	1.0:1.1:0.3
				S1_33190961	3	1.0:1.0:0.3
				5^2#S1_33183460	0	1.0:1.2:0.3
				5^2#S1_33183470	0	1.0:1.2:0.3
				S1_33183505	2	1.0:1.0:0.4
				S1_33281486	5	1.0:0.8:0.3
				S1_33314731	1	1.0:0.9:0.3
				S1_33684649	0	1.0:1.0:0.3
				S1_33770881	4	1.0:0.9:0.2
				S1_33513128	2	1.0:1.0:0.3
				S1_33513182	1	1.0:1.1:0.3
				27^2#S1_33488708	1	1.0:1.0:0.2
				27^2#S1_33488714	1	1.0:1.0:0.2
				S1_33553333	2	1.0:1.0:0.3
				S1_33756393	1	1.0:1.1:0.3
				S1_33855557	2	1.0:1.1:0.2
				S1_33850291	2	1.0:1.0:0.2
				S1_33826081	6	1.0:1.0:0.3
				S1_33813664	7	1.0:0.9:0.3
				S1_33816592	6	1.0:0.9:0.3
				120^2#S1_33903231	11	1.0:0.9:0.4
				120^2#S1_33903230	11	1.0:0.9:0.4
				85^2#S1_34055455	6	1.0:0.9:0.4
				85^2#S1_34055461	6	1.0:0.9:0.4
				S1_33796093	3	1.0:1.0:0.3
				S1_33833799	3	1.0:1.0:0.3
				S1_33881759	1	1.0:1.1:0.2
				23^2#S1_33796127	1	1.0:1.1:0.2
S1_33796098	1	1.0:1.1:0.2	97.9
				S1_33826116	11	1.0:0.9:0.3
				[S1_33826117]	11	1.0:0.9:0.3
				[S1_33826118]	11	1.0:0.9:0.3
				139^2#S1_33917666	16	1.0:0.8:0.3
				139^2#S1_33917680	16	1.0:0.8:0.3
				S1_33813822	12	1.0:0.8:0.3
				S1_33816666	6	1.0:0.7:0.3
				S1_33935279	5	1.0:0.9:0.3
				S1_33779628	8	1.0:0.8:0.3
				S1_33841265	4	1.0:0.9:0.3
S1_33841305	1	1.0:1.0:0.2	100.7
				S1_33965353	16	1.0:0.6:0.3
				S1_33228086	6	1.0:0.6:0.3
				62^2#S1_33841326	3	1.0:0.8:0.2
S1_33841318	3	1.0:0.8:0.2	103.9
