# Supplementary material for: High-Resolution Genetic Map for Understanding the Effect of Genome-Wide Recombination Rate on Nucleotide Diversity in Watermelon
Source: G3 (Bethesda). 2014 Sep 15;4(11):2219–30. doi: 10.1534/g3.114.012815 (PMC4232547; doi:10.1534/g3.114.012815)
Supplement: Supporting Information [file supp_g3.114.012815_TableS4.xls]

## Sheet: print
Skeletons marker	Missing	Segregation	Distance	Added marker	Missing	Segregation
S2_471040	2	1.0:1.0:0.2
				S2_351466	3	1.0:1.0:0.2
				S2_351475	0	1.0:1.1:0.2
				S2_640049	0	1.0:0.9:0.2
				[S2_640059]	0	1.0:0.9:0.2
				S2_337497	0	1.0:1.0:0.2
				S2_470948	4	1.0:1.0:0.3
				S2_471232	8	1.0:1.0:0.2
				S2_337513	4	1.0:0.9:0.2
				S2_722421	2	1.0:0.8:0.2
				[S2_722471]	2	1.0:0.8:0.2
				[S2_722468]	2	1.0:0.8:0.2
				S2_698293	3	1.0:0.9:0.3
				S2_722496	5	1.0:1.0:0.2
				S2_718525	1	1.0:0.8:0.2
				S2_1078493	12	1.0:0.8:0.2
				S2_1148810	5	1.0:0.7:0.3
				[S2_1148833]	5	1.0:0.7:0.3
				S2_1187837	3	1.0:0.9:0.3
				[S2_1187818]	3	1.0:0.9:0.3
				S2_1244990	6	1.0:1.0:0.3
				[S2_1245041]	6	1.0:1.0:0.3
				[S2_1245014]	6	1.0:1.0:0.3
				S2_1374339	2	1.0:0.9:0.2
				S2_1215418	1	1.0:1.0:0.3
				S2_1664044	1	1.0:1.0:0.3
				S2_1928656	2	1.0:0.9:0.3
				S2_1859596	5	1.0:0.8:0.4
				S2_1998215	15	1.0:0.6:0.3
				S2_1871065	14	1.0:0.7:0.3
				S2_1919479	14	1.0:0.8:0.3
				S2_1919599	14	1.0:0.7:0.3
				S2_1990988	6	1.0:0.9:0.4
				S2_1956440	5	1.0:0.8:0.3
				S2_1802701	2	1.0:0.9:0.3
				S2_1664127	1	1.0:1.0:0.3
				S2_1833715	2	1.0:0.9:0.2
				S2_1938497	0	1.0:1.1:0.3
				S2_1859517	9	1.0:0.8:0.3
				S2_1555328	3	1.0:1.0:0.2
				S2_1472918	0	1.0:1.1:0.2
				S2_1472815	1	1.0:1.1:0.2
				S2_1060472	0	1.0:1.2:0.2
				[S2_1060470]	0	1.0:1.2:0.2
				S2_1187236	7	1.0:0.9:0.2
				S2_1186805	7	1.0:0.9:0.2
				S2_1066724	10	1.0:0.8:0.2
				[S2_1066721]	10	1.0:0.8:0.2
				S2_607576	17	1.0:0.7:0.5
				[S2_607579]	17	1.0:0.7:0.5
				S2_928914	6	1.0:0.8:0.3
				S2_833240	3	1.0:1.1:0.2
				[S2_833225]	3	1.0:1.1:0.2
				S2_774893	3	1.0:1.0:0.2
				S2_970036	1	1.0:1.0:0.2
				S2_895239	2	1.0:0.9:0.2
				S2_1093204	13	1.0:0.7:0.3
				S2_1078444	6	1.0:1.0:0.4
				S2_1833805	0	0.7:1.6:1.0
				S2_804386	6	1.0:0.5:0.9
				S2_261783	5	1.0:1.2:0.8
				S2_187401	5	1.0:0.8:0.2
				S2_215859	3	1.0:0.9:0.2
				S2_48934	8	1.0:0.9:0.3
				S2_215814	2	1.0:0.8:0.2
				S2_183355	12	1.0:0.8:0.3
				S2_169894	8	1.0:0.8:0.2
				S2_165868	5	1.0:0.8:0.2
				S2_37275	6	1.0:0.7:0.2
[S2_2174879]	3	1.0:0.9:0.2	4.25
[S2_2174850]	3	1.0:0.9:0.2	4.25
[S2_2174868]	3	1.0:0.9:0.2	4.25
S2_2174880	3	1.0:0.9:0.2	4.25
				S2_2387782	4	1.0:0.8:0.2
				S2_2987336	5	1.0:0.9:0.2
				S2_3190880	4	1.0:0.8:0.2
				S2_2409377	7	1.0:0.8:0.2
				S2_2460299	3	1.0:0.8:0.2
				[S2_2460312]	3	1.0:0.8:0.2
				[S2_2460289]	3	1.0:0.8:0.2
				[S2_2460274]	3	1.0:0.8:0.2
				S2_2407445	11	1.0:0.7:0.2
				S2_3247161	6	1.0:0.7:0.3
				[S2_3247143]	6	1.0:0.7:0.3
				S2_2746917	7	1.0:0.7:0.3
				S2_3810626	10	1.0:0.8:0.3
				S2_3806774	11	1.0:0.8:0.2
				S2_3326626	0	1.0:0.8:0.2
				S2_3261487	7	1.0:0.7:0.3
				S2_3159723	11	1.0:0.7:0.4
				S2_2691026	9	1.0:0.8:0.2
				S2_3139512	5	1.0:0.8:0.2
				S2_3373877	2	1.0:0.9:0.2
				S2_2987513	2	1.0:0.9:0.2
				S2_2895436	0	1.0:0.9:0.2
				S2_3252025	4	1.0:0.8:0.2
				[S2_3252024]	4	1.0:0.8:0.2
				[S2_3252001]	4	1.0:0.8:0.2
				[S2_3251980]	4	1.0:0.8:0.2
				S2_2690272	14	1.0:0.6:0.3
				S2_2375687	16	1.0:0.6:0.4
				S2_170050	10	1.0:0.7:0.3
				S2_100935	7	1.0:0.8:0.2
				S2_219323	4	1.0:1.0:0.2
				[S2_219289]	4	1.0:1.0:0.2
				S2_137923	0	1.0:1.0:0.2
				S2_137988	4	1.0:1.0:0.2
				S2_137364	7	1.0:0.8:0.2
				S2_182877	2	1.0:1.0:0.2
				S2_2331893	1	1.0:1.0:0.2
				S2_2331936	0	1.0:0.9:0.2
				S2_2559910	5	1.0:0.8:0.2
				S2_2539740	3	1.0:0.8:0.2
				S2_2560032	5	1.0:0.8:0.2
				S2_2993922	1	1.0:0.9:0.2
				S2_2786379	1	1.0:0.9:0.2
				S2_2786454	1	1.0:1.0:0.2
				S2_3112629	0	1.0:1.0:0.2
				[S2_3112596]	0	1.0:1.0:0.2
[S2_2786400]	1	1.0:1.0:0.2	7.01
S2_3153911	0	1.0:1.0:0.2	7.01
				S2_3606241	1	1.0:1.0:0.2
				S2_3606299	1	1.0:1.0:0.2
				S2_3465170	12	1.0:0.7:0.3
				[S2_3465172]	12	1.0:0.7:0.3
				S2_3820797	19	0.9:0.5:1.0
				[S2_3820837]	19	0.9:0.5:1.0
				S2_3900959	10	1.0:0.7:0.3
				[S2_3900923]	10	1.0:0.7:0.3
				S2_3697485	11	1.0:0.9:0.2
				S2_3690941	5	1.0:0.9:0.3
				S2_3630487	3	1.0:1.0:0.2
				S2_3606074	1	1.0:1.0:0.2
				S2_3606195	5	1.0:0.9:0.2
				S2_3615140	3	1.0:1.0:0.3
				S2_3725441	0	1.0:1.1:0.2
				S2_3804060	2	1.0:1.3:0.4
				S2_3748332	1	1.0:1.2:0.2
[S2_3855444]	3	1.0:1.0:0.2	12.63
S2_3855440	3	1.0:1.0:0.2	12.63
				S2_3919332	2	1.0:1.1:0.3
				S2_3772922	4	1.0:1.0:0.3
				S2_3968864	12	1.0:0.7:0.4
				S2_3968973	3	1.0:1.1:0.3
				S2_3766499	3	1.0:1.0:0.2
S2_4585652	4	1.0:0.9:0.2	17.9
				S2_4475087	1	1.0:0.9:0.2
				S2_4580577	2	1.0:0.9:0.2
				S2_4580707	2	1.0:1.1:0.2
				S2_4614720	5	1.0:0.9:0.3
				S2_5082708	6	1.0:0.8:0.5
				S2_5082746	1	1.0:0.9:0.4
				S2_5153925	7	1.0:0.8:0.2
				S2_5153906	7	1.0:0.8:0.3
				S2_5116716	4	1.0:0.8:0.3
				S2_4613741	6	1.0:0.8:0.2
				S2_4614159	4	1.0:0.8:0.2
				S2_4580398	4	1.0:0.7:0.3
				S2_4480181	8	1.0:0.7:0.3
				S2_4480359	15	1.0:0.7:0.4
				S2_4477605	13	1.0:0.5:0.3
				S2_4631114	13	1.0:0.6:0.3
				S2_4476415	5	1.0:0.8:0.2
				S2_4477466	15	1.0:0.7:0.3
				S2_4648426	7	1.0:0.6:0.4
				S2_5154029	9	1.0:0.8:0.3
				[S2_5154037]	9	1.0:0.8:0.3
				S2_5141697	2	1.0:1.0:0.2
[S2_5116778]	0	1.0:0.9:0.2	20.21
S2_5116762	0	1.0:0.9:0.2	20.21
				S2_5334887	0	1.0:0.9:0.2
				S2_5334828	1	1.0:0.9:0.3
				S2_5036128	9	1.0:0.7:0.2
				S2_5478376	4	1.0:0.7:0.3
				S2_5711037	5	1.0:0.7:0.4
				S2_5715589	11	1.0:0.7:0.3
				S2_5755378	2	0.9:1.9:1.0
				S2_5295248	9	1.0:0.9:0.4
				S2_5295239	9	1.0:0.7:0.3
				S2_5541271	19	1.0:0.7:0.2
				S2_5542028	6	1.0:0.7:0.3
				S2_5537290	11	1.0:0.6:0.3
				S2_5572478	3	1.0:0.8:0.3
				S2_5450628	14	1.0:0.7:0.2
				S2_5478448	6	1.0:0.7:0.3
				S2_5395384	0	1.0:1.0:0.2
				[S2_5395381]	0	1.0:1.0:0.2
				S2_5715419	1	1.0:0.9:0.2
S2_5715439	4	1.0:0.8:0.2	22.99
				S2_5846257	5	1.0:0.8:0.2
				S2_5854371	6	1.0:0.6:0.3
				[S2_5854372]	6	1.0:0.6:0.3
				S2_5854545	8	1.0:0.7:0.3
				S2_5854334	4	1.0:0.8:0.2
				[S2_5854354]	4	1.0:0.8:0.2
				S2_5999247	6	1.0:0.8:0.2
				S2_6603988	8	1.0:0.6:0.3
				S2_6095393	14	1.0:0.6:0.2
[S2_5965351]	4	1.0:0.7:0.3	27.23
S2_5965398	4	1.0:0.7:0.3	27.23
				S2_7049838	9	0.4:0.9:1.0
				S2_6414878	16	1.0:0.7:0.3
				S2_7283370	9	1.0:0.7:0.3
[S2_9387686]	8	1.0:0.9:0.2	36.45
S2_9387685	8	1.0:0.9:0.2	36.45
				S2_9770758	9	1.0:0.7:0.2
				[S2_9770768]	9	1.0:0.7:0.2
				S2_9770570	1	1.0:0.8:0.3
				S2_9931027	10	1.0:0.7:0.2
				[S2_9931068]	10	1.0:0.7:0.2
				S2_9391237	12	1.0:0.6:0.3
				S2_7506941	6	1.0:0.8:0.2
				S2_7998076	8	1.0:0.8:0.2
				S2_9387604	6	1.0:0.7:0.3
				[S2_9387562]	6	1.0:0.7:0.3
				S2_9355948	6	1.0:0.7:0.3
				S2_7405455	6	1.0:0.8:0.3
				[S2_7405437]	6	1.0:0.8:0.3
				S2_7807464	2	1.0:0.8:0.2
				[S2_7807461]	2	1.0:0.8:0.2
				S2_8212763	6	1.0:0.7:0.2
				S2_10035330	0	1.0:0.9:0.2
				S2_8212878	6	1.0:0.9:0.3
				S2_9770717	4	1.0:0.8:0.3
				S2_9598292	10	1.0:0.6:0.3
				S2_9598334	10	1.0:0.6:0.3
				S2_9391131	15	1.0:0.6:0.3
				S2_9839926	13	1.0:0.5:0.4
				[S2_9839946]	13	1.0:0.5:0.4
				S2_9060602	1	1.0:0.8:0.3
				S2_8991512	2	1.0:0.8:0.2
				S2_9830355	3	1.0:0.8:0.2
				S2_9315709	2	1.0:0.7:0.2
				[S2_9315667]	2	1.0:0.7:0.2
				S2_8209907	5	1.0:0.8:0.2
				S2_7509406	5	1.0:0.9:0.2
				S2_7489910	1	1.0:0.9:0.3
				S2_10035312	0	1.0:0.9:0.2
				S2_8238829	5	1.0:1.0:0.3
				S2_7804793	8	1.0:0.8:0.2
				S2_7804761	8	1.0:0.8:0.2
				S2_9770522	13	1.0:0.7:0.3
				S2_9855322	1	1.0:0.8:0.3
[S2_9515053]	0	1.0:0.9:0.2	37.4
S2_9515061	0	1.0:0.9:0.2	37.4
				S2_8691627	0	1.0:0.9:0.2
				S2_15090124	1	1.0:0.9:0.2
				S2_12794431	0	1.0:0.9:0.2
				[S2_11163696]	1	1.0:0.9:0.2
				[S2_12125597]	6	1.0:0.9:0.2
				S2_11055949	2	1.0:0.9:0.3
				S2_11055990	8	1.0:0.8:0.3
				S2_12246026	8	1.0:0.7:0.5
				[S2_12246061]	8	1.0:0.7:0.5
				S2_11175928	5	1.0:0.7:0.3
				S2_12125065	5	1.0:0.8:0.3
				[S2_12125069]	5	1.0:0.8:0.3
				S2_11987220	4	1.0:0.8:0.2
				S2_13928972	17	1.0:0.7:0.3
				S2_12197303	11	1.0:0.7:0.3
				S2_10394150	4	1.0:0.8:0.2
				S2_11585483	6	1.0:0.7:0.2
				[S2_11585513]	6	1.0:0.7:0.2
				S2_10889801	6	1.0:0.7:0.3
				S2_11419575	1	1.0:0.8:0.2
				S2_11893382	6	1.0:0.8:0.2
[S2_8645909]	0	1.0:0.9:0.2	39.64
S2_11053633	0	1.0:0.9:0.2	39.64
				S2_10394057	5	1.0:0.8:0.2
				S2_15090071	2	1.0:0.8:0.3
				S2_12256787	2	1.0:0.8:0.3
				S2_16642276	3	1.0:0.7:0.3
				S2_11163744	2	1.0:0.8:0.3
				S2_11243678	7	1.0:0.6:0.3
				S2_10194462	8	1.0:0.8:0.3
				S2_13578344	11	1.0:0.6:0.2
				S2_13933207	7	1.0:0.7:0.3
				[S2_13933196]	7	1.0:0.7:0.3
				S2_11957536	15	1.0:0.7:0.3
				S2_11954044	9	1.0:0.7:0.3
				S2_13578211	6	1.0:0.7:0.2
				S2_19284599	12	1.0:0.7:0.3
				S2_19920051	0	1.0:0.9:0.2
				S2_17889253	0	1.0:1.0:0.4
				[S2_17889242]	0	1.0:1.0:0.4
				S2_19288347	1	1.0:0.9:0.2
S2_19075587	0	1.0:0.9:0.2	41.87
				S2_21093422	16	1.0:0.7:0.3
				S2_12302377	0	1.0:1.0:0.3
S2_21273799	0	1.0:0.9:0.2	46.39
				S2_21841022	0	1.0:0.9:0.3
				S2_21283650	1	1.0:0.9:0.2
				S2_21560431	11	1.0:0.6:0.3
				S2_21542858	0	1.0:0.9:0.2
				S2_21276014	12	1.0:0.7:0.2
				S2_21276008	12	1.0:1.0:0.4
				S2_12391910	2	1.0:1.0:0.4
				S2_21284652	18	1.0:0.6:0.2
[S2_21508091]	1	1.0:0.8:0.2	48.18
S2_21508095	1	1.0:0.8:0.2	48.18
				S2_21812903	3	1.0:0.8:0.2
				[S2_21812931]	3	1.0:0.8:0.2
S2_21926776	7	1.0:0.7:0.2	52.54
				S2_22006876	2	1.0:0.8:0.2
				S2_22046052	0	1.0:0.9:0.2
				S2_22425565	6	1.0:0.7:0.3
				S2_22395513	6	1.0:0.8:0.3
				S2_22177149	9	1.0:0.7:0.2
				[S2_22177139]	9	1.0:0.7:0.2
				S2_21978649	14	1.0:0.7:0.2
				S2_12644281	4	1.0:0.9:0.3
				S2_22855065	5	1.0:0.7:0.2
				S2_22395216	10	1.0:0.8:0.3
				S2_22736716	7	1.0:0.8:0.4
				[S2_22736719]	12	1.0:0.8:0.4
				S2_22545678	3	1.0:0.8:0.3
S2_22716422	5	1.0:0.8:0.3	54.99
				S2_22890162	12	1.0:0.7:0.3
S2_22977597	5	1.0:0.8:0.2	58.37
S2_23498680	5	1.0:0.8:0.3	60.77
				S2_23615762	3	1.0:0.7:0.4
				S2_23615515	4	1.0:0.7:0.3
				S2_23498288	2	1.0:0.7:0.3
				S2_23847316	17	1.0:0.7:0.3
				S2_23498728	3	1.0:0.8:0.3
				S2_23101983	5	1.0:0.7:0.3
				[S2_23101986]	5	1.0:0.7:0.3
				[S2_23101964]	5	1.0:0.7:0.3
				[S2_23101981]	6	1.0:0.7:0.3
				S2_23289724	9	1.0:0.7:0.3
				S2_23797778	10	1.0:0.6:0.3
				S2_24218146	1	1.0:0.8:0.3
				S2_24200875	2	1.0:0.8:0.3
				[S2_24200877]	2	1.0:0.8:0.3
				S2_24018487	2	1.0:0.9:0.4
				S2_24018483	2	1.0:0.8:0.4
				S2_24529455	7	1.0:0.7:0.3
				S2_24736931	2	1.0:0.7:0.3
				S2_24821168	8	1.0:0.6:0.3
				S2_24169693	3	1.0:0.8:0.3
				S2_23799816	1	1.0:0.8:0.3
[S2_23676459]	0	1.0:0.8:0.3	61.69
S2_23676421	0	1.0:0.8:0.3	61.69
				S2_23523370	10	1.0:0.7:0.3
				[S2_23523409]	10	1.0:0.7:0.3
				S2_24456778	1	1.0:0.8:0.3
				S2_24184928	12	1.0:0.6:0.3
				S2_24218463	6	1.0:0.7:0.3
				S2_24373477	0	1.0:0.8:0.3
				S2_24367458	3	1.0:0.8:0.3
				S2_24218190	1	1.0:0.8:0.3
				S2_24448143	8	1.0:0.7:0.3
				S2_24600485	10	1.0:0.7:0.5
				S2_24217981	11	1.0:0.7:0.3
				S2_24218012	12	1.0:0.8:0.3
				S2_24529337	13	1.0:0.8:0.3
				S2_24662007	1	1.0:0.7:0.3
				S2_24729641	0	1.0:0.7:0.3
				S2_24831061	9	1.0:0.7:0.3
				S2_24635279	0	1.0:0.7:0.3
				S2_23792762	1	1.0:0.8:0.3
				S2_23932637	5	1.0:0.8:0.3
				S2_23926678	3	1.0:0.8:0.3
				S2_23926726	2	1.0:0.8:0.3
S2_23879792	0	1.0:0.9:0.3	62.13
[S2_25148535]	0	1.0:0.9:0.2	66.18
S2_25148573	0	1.0:0.9:0.2	66.18
				S2_25332754	0	1.0:1.0:0.3
				S2_25342746	1	1.0:1.0:0.2
				S2_25228672	1	1.0:0.9:0.3
				[S2_25228658]	1	1.0:0.9:0.3
				S2_25342962	11	1.0:0.7:0.3
				S2_25234868	5	1.0:0.6:0.4
				S2_25089913	8	1.0:0.7:0.3
				[S2_25089947]	8	1.0:0.7:0.3
				S2_25104603	0	1.0:0.8:0.3
				S2_24961980	7	1.0:0.8:0.3
				S2_25018302	4	1.0:0.7:0.3
				S2_25260689	2	1.0:0.8:0.3
				S2_25260768	8	1.0:0.8:0.3
				S2_25234784	10	1.0:0.9:0.4
				S2_25290330	1	1.0:0.9:0.3
[S2_25258740]	2	1.0:0.9:0.3	68.45
S2_25258751	2	1.0:0.9:0.3	68.45
				S2_25258713	4	1.0:0.8:0.3
				S2_25294638	1	1.0:0.8:0.3
				S2_25258768	5	1.0:0.7:0.4
				S2_25424484	7	1.0:0.7:0.4
				S2_25778969	1	1.0:0.7:0.3
				S2_26167014	0	1.0:0.9:0.4
				[S2_26167005]	0	1.0:0.9:0.4
				S2_26159366	2	1.0:1.0:0.4
				S2_26157912	1	1.0:0.9:0.4
				S2_26129178	9	1.0:0.8:0.3
				S2_26129201	9	1.0:0.7:0.4
				S2_26159557	5	1.0:0.9:0.4
				S2_26162090	4	1.0:0.9:0.4
				S2_25418788	11	1.0:0.6:0.3
				S2_25380140	5	1.0:0.8:0.5
				S2_25518852	14	1.0:0.6:0.4
				S2_25989211	5	1.0:0.7:0.4
				S2_25989189	8	1.0:0.8:0.3
				[S2_25989185]	8	1.0:0.8:0.3
				[S2_25989193]	8	1.0:0.8:0.3
				S2_25722522	2	1.0:0.8:0.4
				S2_25814067	10	1.0:0.7:0.3
				S2_25367978	13	1.0:0.6:0.3
				S2_25694074	8	1.0:0.6:0.3
				S2_25779046	2	1.0:0.7:0.3
				S2_25810967	9	1.0:0.8:0.3
				S2_25567532	1	1.0:0.8:0.3
				S2_25466289	2	1.0:0.8:0.3
				S2_25666242	0	1.0:0.9:0.2
				S2_25376586	2	1.0:0.8:0.2
				[S2_25376633]	2	1.0:0.8:0.2
				S2_25376690	1	1.0:0.8:0.3
				S2_25571474	5	1.0:0.7:0.3
				S2_25585734	3	1.0:0.8:0.3
				S2_25429446	1	1.0:0.9:0.3
S2_25800513	2	1.0:0.8:0.2	69.83
				S2_26259049	7	1.0:0.8:0.3
				S2_26133030	7	1.0:0.8:0.3
				S2_26178229	3	1.0:1.1:0.4
				S2_26128030	4	1.0:0.9:0.4
				S2_26142947	0	1.0:1.0:0.4
[S2_26693319]	0	1.0:1.1:0.2	74.43
S2_26693305	0	1.0:1.1:0.2	74.43
				S2_26693288	0	1.0:1.2:0.2
				S2_26628340	2	1.0:1.1:0.3
				S2_26664058	2	1.0:1.1:0.3
				S2_26361778	1	1.0:1.0:0.2
				S2_26355087	7	1.0:0.8:0.4
				[S2_26355075]	7	1.0:0.8:0.4
				S2_26158024	10	0.7:1.3:1.0
				S2_26926967	1	1.0:1.1:0.4
				S2_26926970	1	1.0:1.1:0.3
				S2_26917613	10	1.0:0.7:0.3
				[S2_26917603]	10	1.0:0.7:0.3
				S2_26945629	6	1.0:0.8:0.3
				[S2_26945609]	6	1.0:0.8:0.3
				S2_27036931	2	1.0:0.9:0.3
				S2_27043932	7	1.0:0.8:0.3
				S2_27043710	8	1.0:0.8:0.4
				S2_26674707	11	1.0:0.8:0.4
				S2_26551872	19	1.0:0.7:0.3
				S2_26674555	11	1.0:0.9:0.2
				S2_26684184	3	1.0:1.1:0.3
				S2_26522217	3	1.0:1.0:0.3
				S2_26566819	7	1.0:0.8:0.3
				S2_26926931	1	1.0:1.0:0.3
				S2_26916464	1	1.0:1.0:0.3
				S2_27005979	0	1.0:1.0:0.3
				S2_26604454	3	1.0:1.1:0.3
				S2_26664011	1	1.0:1.0:0.3
				S2_26522181	7	1.0:1.0:0.4
				S2_26773950	14	1.0:1.0:0.3
				[S2_26773938]	14	1.0:1.0:0.3
				S2_27110038	3	1.0:1.0:0.3
				S2_27111066	0	1.0:1.0:0.3
				S2_26916412	0	1.0:1.1:0.2
				S2_26911328	1	1.0:1.0:0.2
[S2_26937810]	1	1.0:1.0:0.2	75.32
S2_26937825	1	1.0:1.0:0.2	75.32
				S2_27638883	1	1.0:0.9:0.2
				S2_27174491	12	1.0:0.8:0.4
				S2_27110060	2	1.0:0.8:0.4
				S2_27170141	13	1.0:0.9:0.4
				S2_27174623	14	1.0:0.6:0.3
				S2_27190776	6	1.0:0.8:0.3
				S2_27151579	17	1.0:0.7:0.3
				S2_27187128	2	1.0:1.0:0.4
				S2_27187028	2	1.0:1.1:0.3
[S2_27187274]	0	1.0:1.1:0.3	77.12
S2_27187280	0	1.0:1.1:0.3	77.12
				S2_27261159	0	1.0:1.2:0.3
				[S2_27261180]	0	1.0:1.2:0.3
				S2_27756013	1	1.0:1.2:0.3
				S2_28040048	4	1.0:1.1:0.3
				S2_28983707	2	1.0:1.2:0.4
				[S2_28983700]	2	1.0:1.2:0.4
				[S2_28983670]	2	1.0:1.2:0.4
				[S2_28983668]	2	1.0:1.2:0.4
				S2_28845938	8	1.0:1.1:0.5
				S2_27931981	2	1.0:1.0:0.4
				S2_28740704	8	1.0:1.0:0.4
				S2_28061993	1	1.0:1.0:0.3
				S2_27928672	6	1.0:1.1:0.4
				S2_27638880	1	1.0:1.0:0.3
				S2_27746986	0	1.0:1.1:0.3
				[S2_27429494]	0	1.0:1.1:0.3
				[S2_27443354]	0	1.0:1.1:0.3
				S2_27663628	0	1.0:1.0:0.3
				S2_28475362	1	1.0:1.0:0.3
				S2_28448227	8	1.0:1.0:0.4
				S2_28659229	8	1.0:1.0:0.3
				S2_27767011	14	1.0:0.9:0.4
				[S2_27767030]	14	1.0:0.9:0.4
				S2_27459275	3	1.0:1.0:0.3
				S2_27234801	0	1.0:1.0:0.5
				S2_27718245	3	1.0:1.0:0.4
				S2_27321834	11	1.0:0.9:0.4
				S2_27654603	3	1.0:1.0:0.4
				S2_27459200	3	1.0:1.0:0.3
				[S2_27459218]	3	1.0:1.0:0.3
				S2_27326915	1	1.0:1.1:0.4
				S2_27705876	7	1.0:1.1:0.3
				[S2_27705865]	7	1.0:1.1:0.3
				S2_28348242	5	1.0:1.1:0.3
				S2_27958489	3	1.0:1.0:0.3
				S2_27398512	5	1.0:1.0:0.3
				S2_27588272	5	1.0:0.9:0.4
				S2_27614477	9	1.0:0.9:0.5
				S2_27375318	6	1.0:0.8:0.3
				S2_27264671	11	1.0:0.5:0.4
				S2_27421369	5	1.0:0.7:0.4
				S2_27742507	3	1.0:1.0:0.4
				S2_27635459	5	1.0:0.9:0.3
				S2_27389941	8	1.0:0.8:0.5
				S2_27390011	6	1.0:0.8:0.5
				S2_28550405	11	1.0:0.9:0.5
				S2_27755539	11	1.0:1.0:0.4
				S2_27755868	5	1.0:0.9:0.3
				S2_28036972	6	1.0:0.8:0.4
				S2_27348539	11	1.0:0.8:0.5
				[S2_27348551]	11	1.0:0.8:0.5
				S2_27717980	6	1.0:0.9:0.4
				S2_27742542	1	1.0:1.0:0.3
				S2_27588368	6	1.0:1.1:0.4
				S2_27702976	4	1.0:0.9:0.4
				S2_27769152	10	1.0:0.8:0.3
				S2_27421202	7	1.0:0.8:0.3
				S2_27860328	3	1.0:0.9:0.3
				[S2_27860306]	3	1.0:0.9:0.3
				S2_27968453	5	1.0:1.0:0.4
				S2_28738855	8	1.0:0.8:0.5
				S2_28550263	15	1.0:0.8:0.3
				S2_27914253	14	1.0:0.7:0.3
				S2_28348163	4	1.0:1.0:0.3
				S2_28385261	6	1.0:1.1:0.2
				S2_28378155	6	1.0:1.0:0.3
				S2_28512034	14	1.0:0.7:0.4
				S2_27939756	9	1.0:0.8:0.4
				S2_28164639	3	1.0:1.1:0.5
				S2_28845808	4	1.0:1.1:0.4
				S2_28378773	2	1.0:1.2:0.4
				[S2_28378767]	2	1.0:1.2:0.4
				S2_28675802	4	1.0:1.1:0.3
				S2_28641254	0	1.0:1.2:0.4
				S2_28378323	6	1.0:1.0:0.4
				S2_27751300	19	1.0:0.8:0.4
				S2_27717888	7	1.0:0.8:0.4
				S2_28448286	0	1.0:0.9:0.4
				S2_28378114	2	1.0:1.2:0.4
				[S2_28378125]	2	1.0:1.2:0.4
[S2_28475285]	2	1.0:1.2:0.3	79.4
[S2_28475283]	2	1.0:1.2:0.3	79.4
S2_28475316	2	1.0:1.2:0.3	79.4
				S2_29014165	3	1.0:1.0:0.3
				[S2_29014186]	3	1.0:1.0:0.3
				S2_28955158	0	1.0:1.3:0.3
				S2_28950115	16	1.0:1.0:0.5
				S2_28957237	15	1.0:0.9:0.5
				S2_27939642	6	1.0:1.0:0.4
				S2_27261147	17	1.0:0.7:0.6
				S2_27766938	6	1.0:0.8:0.4
				S2_28378296	5	1.0:1.0:0.5
				[S2_28378276]	5	1.0:1.0:0.5
				S2_28902614	18	1.0:0.8:0.4
				S2_28720603	7	1.0:1.0:0.3
				S2_28903908	6	1.0:1.1:0.4
				S2_29248411	7	1.0:1.1:0.4
[S2_29477540]	3	1.0:1.2:0.4	82.69
S2_29477514	3	1.0:1.2:0.4	82.69
				S2_29478226	3	1.0:1.3:0.4
				S2_29446198	0	1.0:1.2:0.4
				S2_29394869	0	1.0:1.2:0.3
				[S2_29394844]	0	1.0:1.2:0.3
				S2_29368203	7	1.0:1.0:0.4
				S2_29394835	4	1.0:1.1:0.3
				S2_29650175	1	1.0:1.2:0.4
				[S2_29650186]	1	1.0:1.2:0.4
				S2_29708535	4	1.0:1.1:0.5
				S2_29708529	4	1.0:1.2:1.0
				S2_29411451	4	1.0:1.4:0.9
				S2_29248332	5	1.0:1.1:0.5
				S2_29327677	4	1.0:1.2:0.6
				[S2_29327684]	4	1.0:1.2:0.6
				S2_29525173	19	1.0:0.9:0.4
				S2_29962654	11	1.0:0.9:0.5
				S2_29343816	19	1.0:0.9:0.5
				S2_29720843	6	1.0:0.8:0.4
				S2_29492061	10	1.0:0.8:0.4
				S2_29257406	19	1.0:0.6:0.5
				[S2_29257400]	19	1.0:0.6:0.5
				S2_29446253	0	1.0:1.2:0.4
				S2_29257340	7	1.0:1.3:0.5
				[S2_29257354]	7	1.0:1.3:0.5
				[S2_29257361]	7	1.0:1.3:0.5
				S2_29491716	1	1.0:1.2:0.4
				S2_29466815	11	1.0:0.8:0.4
				S2_29466685	6	1.0:0.9:0.4
				S2_29394381	10	1.0:1.0:0.6
				[S2_29394373]	12	1.0:1.1:0.6
				S2_28950007	14	1.0:1.1:0.5
				[S2_28949987]	14	1.0:1.1:0.5
				S2_30069065	12	1.0:0.9:0.5
				S2_30024908	13	1.0:1.0:0.5
				S2_29896865	2	1.0:0.9:0.3
				S2_29864146	8	1.0:1.2:0.3
				S2_29837442	2	1.0:1.1:0.4
				S2_29741003	2	1.0:1.1:0.5
				S2_29864198	4	1.0:1.1:0.6
				[S2_29864183]	4	1.0:1.1:0.6
				S2_29864240	4	1.0:1.1:0.5
S2_29837528	4	1.0:1.2:0.4	86.02
				S2_29962726	0	1.0:1.3:0.4
				S2_29778631	0	1.0:1.2:0.4
				S2_29864336	3	1.0:1.0:0.4
				S2_30299829	8	1.0:0.8:0.4
				S2_30198458	7	1.0:1.0:0.5
				S2_30180323	5	1.0:0.9:0.5
				S2_30700410	3	1.0:0.9:0.5
				S2_30346225	5	1.0:1.0:0.4
				S2_30182685	0	1.0:1.1:0.4
				S2_30300045	5	1.0:0.8:0.5
				[S2_30300073]	5	1.0:0.8:0.5
				S2_30400719	8	1.0:0.8:0.7
				[S2_30400720]	8	1.0:0.8:0.7
				S2_29708468	4	1.0:0.7:1.0
				S2_30112947	3	1.0:1.1:0.5
				[S2_30112945]	3	1.0:1.1:0.5
				S2_30336823	3	1.0:0.9:0.4
				S2_30327845	19	1.0:0.6:0.5
				S2_30338247	19	1.0:0.8:0.6
				S2_30712429	1	1.0:1.0:0.5
[S2_30628774]	0	1.0:1.2:0.4	89.27
S2_30628757	0	1.0:1.2:0.4	89.27
				S2_30470702	0	1.0:1.2:0.4
				S2_30555414	0	1.0:1.3:0.3
				S2_30966531	0	1.0:1.1:0.5
				S2_30966576	2	1.0:1.0:0.5
				S2_31055381	7	1.0:0.9:0.5
				[S2_31055372]	7	1.0:0.9:0.5
				S2_30592093	2	1.0:1.0:0.4
				S2_30844759	1	1.0:0.9:0.4
				S2_30515747	8	1.0:1.0:0.4
				S2_30583436	13	1.0:0.9:0.5
				S2_31243667	6	1.0:1.1:0.5
				[S2_31243647]	6	1.0:1.1:0.5
				S2_31004422	4	1.0:1.0:0.5
				S2_31347759	3	1.0:1.0:0.5
				S2_30582848	5	1.0:1.0:0.5
				S2_30803783	6	1.0:1.1:0.5
				S2_31096127	5	1.0:1.0:0.4
				S2_30349703	1	1.0:0.9:0.6
				S2_30439486	9	1.0:0.9:0.6
				S2_31124049	4	1.0:1.2:0.7
				S2_31027322	6	1.0:1.0:0.5
				S2_31152003	1	1.0:1.1:0.4
				S2_31129396	3	1.0:1.1:0.4
				S2_31203028	6	1.0:0.9:0.5
				[S2_31202998]	6	1.0:0.9:0.5
				S2_31181535	9	1.0:1.2:0.6
				S2_31519702	11	1.0:1.0:0.4
				S2_30349613	11	1.0:1.1:0.6
				S2_30628710	5	1.0:1.0:0.7
				S2_30604325	7	1.0:1.0:0.5
				S2_30516911	8	1.0:0.9:0.6
				S2_30590932	1	1.0:0.9:0.6
				S2_30835688	19	1.0:0.8:0.5
				S2_30700262	6	1.0:1.0:0.4
				S2_30247226	6	1.0:1.1:0.4
				[S2_30247199]	6	1.0:1.1:0.4
				S2_30180046	5	1.0:1.0:0.5
				S2_30791373	2	1.0:1.0:0.5
				S2_31026919	14	1.0:0.9:0.5
				S2_30557021	14	1.0:0.9:0.5
				S2_30970408	8	1.0:0.8:0.5
				S2_30838436	0	1.0:1.1:0.5
				S2_31010690	0	1.0:1.2:0.5
				S2_31055281	9	1.0:0.9:0.4
				S2_30973997	1	1.0:1.1:0.7
				S2_30773278	9	1.0:1.3:1.0
				S2_30916287	5	1.0:1.1:0.7
				S2_31398917	1	1.0:1.1:0.5
[S2_30937311]	0	1.0:1.2:0.5	90.15
S2_30937308	0	1.0:1.2:0.5	90.15
				S2_31056892	11	1.0:0.8:0.7
				S2_31231111	5	1.0:1.0:0.5
				[S2_31231101]	5	1.0:1.0:0.5
				S2_31299322	5	1.0:1.0:0.5
				S2_31243861	15	1.0:1.0:0.7
				S2_31519126	4	1.0:1.1:0.5
				S2_31591161	2	1.0:1.3:0.5
				S2_31519201	2	1.0:1.3:0.6
[S2_31638034]	4	1.0:1.1:0.4	95.81
S2_31638010	4	1.0:1.1:0.4	95.81
				S2_31609810	3	1.0:1.2:0.6
				S2_31666710	9	1.0:1.0:0.4
				S2_32143988	1	1.0:1.1:0.5
				S2_31912998	8	1.0:1.2:0.5
				[S2_31912989]	8	1.0:1.2:0.5
				S2_31910769	0	1.0:1.4:0.6
				S2_31790409	4	1.0:1.4:0.4
				S2_31866851	1	1.0:1.4:0.5
				S2_31828093	1	1.0:1.3:0.6
				S2_31797699	5	1.0:1.4:0.4
				S2_31817906	6	1.0:1.1:0.6
				[S2_31817905]	14	1.0:1.0:0.6
				[S2_31817907]	14	1.0:1.0:0.6
				S2_31817913	6	1.0:1.1:0.8
				S2_31714098	9	1.0:1.0:0.8
				[S2_31714132]	9	1.0:1.0:0.8
				S2_31790741	11	1.0:0.9:0.5
				S2_31832618	12	1.0:1.0:0.6
				S2_31866913	15	1.0:0.7:0.5
				S2_31838470	8	1.0:1.0:0.6
				S2_32208447	10	1.0:1.2:0.6
				[S2_32208417]	10	1.0:1.2:0.6
				S2_31915227	4	1.0:1.3:0.7
				S2_32018170	13	1.0:1.1:0.6
				[S2_32018133]	13	1.0:1.1:0.6
				S2_32108672	2	1.0:1.3:0.6
				S2_32109788	10	1.0:0.9:0.5
				S2_31714845	8	1.0:1.0:0.6
				S2_31869895	10	1.0:0.9:0.8
				[S2_31869889]	10	1.0:0.9:0.8
				S2_31912896	8	1.0:1.0:0.6
				S2_32369477	19	1.0:1.0:0.9
				S2_32195871	12	1.0:0.9:0.6
				[S2_32195909]	12	1.0:0.9:0.6
				S2_31942779	9	1.0:1.2:0.5
S2_31883174	1	1.0:1.3:0.5	99.58
				S2_32081522	17	1.0:1.0:0.4
				S2_32562190	15	1.0:0.8:0.6
				S2_32018275	9	1.0:1.0:0.4
				S2_32164293	12	1.0:1.1:0.5
				S2_32346246	6	1.0:1.2:0.6
				S2_32378234	4	1.0:1.2:0.5
				S2_32346154	4	1.0:1.1:0.5
				S2_32168562	3	1.0:1.2:0.5
				S2_32599668	3	1.0:1.2:0.5
				S2_32599758	6	1.0:1.3:0.5
				S2_32116404	4	1.0:1.3:0.6
				S2_32825076	8	1.0:1.0:0.6
				S2_32814122	8	1.0:1.2:0.5
				S2_32900586	8	1.0:1.0:0.4
				S2_32750036	3	1.0:1.0:0.4
				S2_32883385	3	1.0:1.2:0.4
				S2_33110609	4	1.0:1.2:0.5
				S2_32883464	6	1.0:1.2:0.5
				S2_32771405	2	1.0:1.3:0.4
				S2_32955584	0	1.0:1.4:0.5
				S2_32731648	2	1.0:1.4:0.5
				S2_32803080	1	1.0:1.4:0.4
				S2_33058028	5	1.0:1.2:0.4
				S2_33011412	14	1.0:0.9:0.7
				S2_33008279	6	1.0:1.1:0.6
				S2_33011266	13	1.0:0.8:0.4
				S2_32914933	13	1.0:1.0:0.8
				S2_32745790	19	1.0:1.0:0.6
				S2_32890841	2	1.0:1.2:0.4
				S2_32562046	1	1.0:1.3:0.6
				S2_32455063	8	1.0:1.1:0.5
				S2_32345513	9	1.0:1.0:0.6
				S2_5854527	8	0.2:1.1:1.0
				S2_28657773	0	0.3:1.7:1.0
				S2_32273961	4	1.0:1.2:0.8
				S2_32520957	1	1.0:1.4:0.6
				S2_32198029	7	1.0:0.9:0.8
				S2_32691877	4	1.0:1.1:0.5
				S2_33156468	9	1.0:1.0:0.4
				S2_33068635	7	1.0:1.1:0.5
[S2_32813849]	3	1.0:1.3:0.5	103.28
S2_32813865	3	1.0:1.3:0.5	103.28
				S2_33160907	0	1.0:1.4:0.5
				S2_33155321	4	1.0:1.4:0.5
				S2_33196200	3	1.0:1.2:0.5
				S2_32955779	6	1.0:1.3:0.4
				S2_32680120	4	1.0:1.2:0.6
				S2_33137442	15	1.0:0.7:0.5
				[S2_33137480]	16	1.0:0.8:0.5
				S2_33476325	13	1.0:1.3:1.0
				S2_33137610	17	1.0:0.8:0.4
				S2_33320968	10	1.0:0.8:0.3
				S2_33358819	10	1.0:1.0:0.5
				S2_32342353	2	1.0:1.1:0.7
				S2_33075592	1	1.0:1.2:0.4
				S2_32904945	9	1.0:0.9:0.5
				S2_32608897	2	1.0:1.2:0.5
				S2_33061895	2	1.0:1.0:0.6
				S2_33274398	13	1.0:0.6:0.9
				[S2_33274368]	13	1.0:0.6:0.9
				S2_33239201	12	1.0:0.8:0.5
				S2_33226633	17	1.0:0.6:0.6
				S2_33636767	13	1.0:0.9:0.5
				S2_33411444	4	1.0:1.0:0.5
				S2_33358745	7	1.0:1.0:0.5
				S2_33238593	1	1.0:1.1:0.4
				S2_33371241	0	1.0:1.1:0.4
[S2_34266922]	3	1.0:1.0:0.4	108.06
S2_34266915	3	1.0:1.0:0.4	108.06
				S2_34266891	5	1.0:0.9:0.5
				S2_34173923	1	1.0:0.9:0.4
				S2_34183699	7	1.0:1.0:0.4
				S2_34104045	4	1.0:0.9:0.4
				S2_33989787	3	1.0:1.1:0.4
				S2_33770408	6	1.0:1.0:0.5
				S2_34389063	9	1.0:0.9:0.4
				S2_34389106	9	0.8:1.0:1.0
				S2_34278812	15	0.8:1.2:1.0
				[S2_34278799]	15	0.8:1.2:1.0
				S2_12643270	19	1.0:0.7:0.4
				S2_12326839	9	1.0:1.0:0.5
				S2_33946217	9	1.0:0.7:0.4
				S2_33946097	3	1.0:0.9:0.4
				S2_33426574	10	1.0:0.8:0.4
				S2_33724277	9	1.0:0.8:0.4
				S2_33639307	6	1.0:0.8:0.4
				S2_33989957	1	1.0:1.0:0.4
				S2_34240304	3	1.0:1.0:0.3
				S2_34120289	7	1.0:1.0:0.4
				S2_33996492	4	1.0:1.1:0.5
				S2_34111665	7	1.0:1.2:0.6
				S2_33781766	14	1.0:0.9:0.4
				S2_33781752	14	1.0:0.9:0.4
				S2_34073249	3	1.0:1.0:0.5
				S2_34095903	1	1.0:0.8:0.6
				S2_34095885	0	1.0:1.1:0.5
				S2_33737493	2	1.0:1.2:0.4
				S2_34138621	2	1.0:1.1:0.4
				S2_33869855	6	1.0:1.1:0.5
				[S2_33869842]	7	1.0:1.1:0.5
				S2_34103946	0	1.0:1.0:0.4
				S2_33866328	9	1.0:0.9:0.4
				S2_33921582	1	1.0:1.0:0.4
				S2_34073197	4	1.0:1.0:0.4
				[S2_34073196]	4	1.0:1.0:0.4
				S2_34270843	12	1.0:1.0:0.4
				S2_34038381	2	1.0:1.1:0.4
				S2_34038258	0	1.0:1.2:0.4
				S2_33866534	5	1.0:1.2:0.5
				S2_33920912	6	1.0:1.2:0.4
				S2_33866821	2	1.0:1.0:0.4
				S2_34237977	8	1.0:0.7:0.5
				[S2_34237976]	8	1.0:0.7:0.5
				S2_34278898	16	1.0:0.8:0.4
				S2_34041938	9	1.0:0.8:0.5
				S2_33227052	14	1.0:0.7:0.6
				[S2_33227074]	14	1.0:0.7:0.6
				S2_33954266	19	1.0:0.8:0.5
				S2_34208708	12	1.0:1.0:0.5
				S2_34389256	11	1.0:0.8:0.5
				S2_34165470	17	1.0:0.8:0.5
				S2_34201356	14	1.0:0.7:0.4
				S2_33954470	18	1.0:0.8:0.6
				S2_33800894	3	1.0:1.0:0.4
				S2_33870482	10	1.0:0.8:0.5
				S2_33724448	8	1.0:0.8:0.4
				S2_33665070	6	1.0:1.0:0.4
				S2_33529001	7	1.0:0.9:0.5
				[S2_33529006]	7	1.0:0.9:0.5
				[S2_33528999]	7	1.0:0.9:0.5
				[S2_33529048]	8	1.0:0.9:0.5
				S2_33626258	4	1.0:1.0:0.4
				S2_33370548	1	1.0:1.0:0.3
				S2_33275683	0	1.0:0.9:0.5
				S2_33371301	1	1.0:1.0:0.5
				S2_33370940	4	1.0:1.0:0.5
				S2_33208005	3	1.0:1.1:0.5
				S2_34114128	13	1.0:1.2:0.6
				S2_34164383	13	1.0:1.0:0.4
				S2_33549262	10	1.0:0.8:0.4
				S2_33643730	15	1.0:0.5:0.6
				S2_33724357	16	1.0:0.7:0.4
				S2_33637656	6	1.0:0.9:0.4
				S2_33650951	13	1.0:1.0:0.4
				[S2_33650929]	13	1.0:1.0:0.4
				S2_33699630	0	1.0:1.2:0.2
S2_34345619	0	1.0:1.2:0.4	111.76
