# Supplementary material for: High-Resolution Genetic Map for Understanding the Effect of Genome-Wide Recombination Rate on Nucleotide Diversity in Watermelon
Source: G3 (Bethesda). 2014 Sep 15;4(11):2219–30. doi: 10.1534/g3.114.012815 (PMC4232547; doi:10.1534/g3.114.012815)
Supplement: Supporting Information [file supp_g3.114.012815_TableS5.xls]

## Sheet: print
Skeletons marker	Missing	Segregation	Distance	Added marker	Missing	Segregation
^
[S3_201814]	7	1.0:1.0:0.4	0
S3_201789	7	1.0:1.0:0.4
				S3_285465	14	1.0:0.6:0.9
				S3_345178	16	1.0:0.7:0.4
				S3_253373	11	1.0:0.8:0.3
				[S3_253335]	11	1.0:0.8:0.3
				[S3_253372]	11	1.0:0.8:0.3
				S3_380272	12	1.0:0.8:0.3
				S3_253478	6	1.0:0.8:0.3
				S3_212135	4	1.0:0.9:0.3
				S3_18972	4	1.0:1.0:0.3
				S3_34357	1	1.0:1.0:0.3
S3_232590	0	1.0:1.0:0.3	3.36
				S3_232554	1	1.0:0.9:0.3
				S3_240340	13	1.0:1.0:0.2
				[S3_240319]	13	1.0:1.0:0.2
				S3_451477	3	1.0:1.0:0.3
				S3_293444	3	1.0:1.0:0.3
				S3_675553	0	1.0:1.0:0.3
				S3_727694	0	1.0:1.0:0.2
				S3_727715	2	1.0:0.9:0.3
				S3_1003808	7	1.0:0.9:0.3
				S3_984657	4	1.0:0.9:0.3
				S3_240186	14	1.0:0.8:0.4
				S3_838245	17	1.0:0.8:0.4
				[S3_838244]	17	1.0:0.8:0.4
				[S3_838238]	17	1.0:0.8:0.4
				S3_452138	10	1.0:0.8:0.4
				[S3_452161]	10	1.0:0.8:0.4
				S3_779662	10	1.0:0.7:0.3
				S3_905209	6	1.0:0.8:0.3
				S3_675067	10	1.0:0.9:0.3
				S3_397387	2	1.0:1.0:0.3
				S3_534455	3	1.0:1.0:0.3
				S3_608281	9	1.0:0.9:0.2
				S3_960733	1	1.0:1.0:0.2
				S3_908528	1	1.0:1.1:0.2
				[S3_908570]	1	1.0:1.1:0.2
				[S3_780238]	1	1.0:1.1:0.2
				S3_806399	0	1.0:1.1:0.2
				S3_993272	4	1.0:1.0:0.2
[S3_992460]	3	1.0:1.0:0.2	5.61
S3_983397	1	1.0:1.0:0.2	5.61
				S3_983466	6	1.0:1.0:0.2
				S3_818207	3	1.0:1.0:0.3
				S3_1083118	5	1.0:0.9:0.2
				[S3_1083110]	5	1.0:0.9:0.2
				S3_1083199	4	1.0:0.9:0.2
				S3_1098341	3	1.0:0.9:0.2
				S3_1499838	2	1.0:1.0:0.2
				S3_1249036	2	1.0:0.9:0.2
				S3_1003927	12	1.0:0.9:0.2
				S3_959481	5	1.0:0.8:0.2
				S3_1040045	14	1.0:0.7:0.2
				S3_1871707	15	1.0:0.8:0.3
				[S3_1871733]	15	1.0:0.8:0.3
				S3_1040109	11	1.0:0.8:0.3
				S3_1498170	9	1.0:0.8:0.4
				S3_720274	2	1.0:1.0:0.2
				S3_984601	8	1.0:1.0:0.3
				S3_967371	1	1.0:1.1:0.2
				S3_977179	1	1.0:1.0:0.2
				S3_983685	9	1.0:0.9:0.2
				S3_983538	0	1.0:1.0:0.2
				S3_992446	4	1.0:1.0:0.2
				S3_985101	6	1.0:0.9:0.2
				[S3_985100]	6	1.0:0.9:0.2
				S3_1498240	5	1.0:0.7:0.4
				[S3_1498228]	5	1.0:0.7:0.4
				S3_1499988	6	1.0:0.8:0.3
				S3_1436955	6	1.0:0.8:0.2
				[S3_1436940]	6	1.0:0.8:0.2
				S3_1499664	2	1.0:1.0:0.2
				S3_1248853	2	1.0:0.9:0.3
S3_1320609	0	1.0:1.0:0.2	6.95
				S3_1499777	0	1.0:1.0:0.2
				S3_1185482	3	1.0:1.0:0.2
				[S3_1185453]	3	1.0:1.0:0.2
				S3_1755877	6	1.0:1.0:0.3
				S3_1581818	5	1.0:0.8:0.3
				S3_1556540	12	1.0:0.7:0.3
				S3_1556467	13	1.0:0.6:0.3
				S3_1747716	4	1.0:0.9:0.3
				S3_1329012	11	1.0:0.8:0.2
				S3_1311285	13	1.0:0.7:0.3
				S3_1764039	7	1.0:0.8:0.3
				S3_1911098	8	1.0:0.6:0.4
				S3_1438839	13	1.0:0.6:0.4
				S3_1565741	9	1.0:0.7:0.3
				S3_1499574	3	1.0:0.9:0.4
				S3_1315494	4	1.0:0.8:0.2
				S3_1499745	0	1.0:0.9:0.2
				S3_1812911	0	1.0:1.0:0.2
				S3_1960336	0	1.0:1.0:0.2
S3_1895677	0	1.0:1.0:0.2	8.73
				S3_2050608	1	1.0:1.1:0.2
S3_2050683	1	1.0:1.0:0.3	10.98
				S3_2163106	4	1.0:0.8:0.3
				[S3_2163049]	4	1.0:0.8:0.3
				S3_2170882	6	1.0:0.6:0.4
				S3_2170892	2	1.0:0.7:0.4
				S3_2572708	2	1.0:0.7:0.3
				S3_2155778	8	1.0:0.7:0.4
				S3_2516008	6	1.0:0.8:0.2
				[S3_2516051]	6	1.0:0.8:0.2
				S3_2443093	4	1.0:0.7:0.3
				S3_2573880	9	1.0:0.7:0.2
				S3_2155659	7	1.0:0.7:0.3
				S3_2225948	1	1.0:0.9:0.2
				S3_2369130	4	1.0:0.8:0.3
				S3_2443156	6	1.0:0.7:0.3
				S3_2596658	18	0.9:1.3:1.0
				S3_2573365	7	1.0:1.8:0.9
				S3_2755689	3	1.0:1.4:0.6
				S3_2742449	8	1.0:0.8:0.3
				S3_2572808	6	1.0:0.7:0.3
				S3_2288028	10	1.0:0.6:0.3
				S3_2369104	3	1.0:0.8:0.3
				S3_2544782	2	1.0:0.8:0.3
				[S3_2544780]	2	1.0:0.8:0.3
				S3_2417865	2	1.0:0.8:0.3
S3_2668132	0	1.0:0.9:0.2	14.14
				S3_2752463	2	1.0:0.9:0.3
				S3_2752284	5	1.0:0.7:0.3
				S3_2787293	13	1.0:0.6:0.4
				S3_3025620	5	1.0:0.8:0.2
				S3_2891350	7	1.0:0.7:0.3
				[S3_2891329]	7	1.0:0.7:0.3
				S3_3020679	6	1.0:0.8:0.3
[S3_3323939]	2	1.0:1.0:0.2	18.27
S3_3323907	2	1.0:1.0:0.2	18.27
				S3_3476200	1	1.0:0.9:0.2
				S3_3319829	9	1.0:0.9:0.3
				S3_3329568	7	1.0:0.7:0.3
				S3_3603456	12	1.0:0.6:0.3
				S3_3613816	14	1.0:0.7:0.3
				S3_3565120	4	1.0:0.8:0.2
				S3_3624045	7	1.0:0.8:0.3
				[S3_3624019]	7	1.0:0.8:0.3
				S3_3574149	9	1.0:0.8:0.2
				S3_3584275	1	1.0:0.9:0.2
				S3_3593817	6	1.0:1.0:0.2
				S3_3705767	1	1.0:0.9:0.2
				S3_3705742	1	1.0:1.0:0.2
				S3_3651269	1	1.0:0.9:0.2
				S3_3705806	3	1.0:0.9:0.2
				S3_3320981	1	1.0:0.8:0.2
				S3_3200785	4	1.0:0.9:0.3
				S3_3288389	14	1.0:0.6:0.3
				S3_3713859	4	1.0:0.7:0.3
				[S3_3713865]	4	1.0:0.7:0.3
				S3_3394224	3	1.0:0.8:0.2
				S3_3432990	1	1.0:0.9:0.2
				S3_3439383	7	1.0:0.7:0.3
				S3_3325007	14	1.0:0.6:0.3
				S3_3651365	4	0.9:1.3:1.0
				S3_3230618	13	1.0:0.7:0.9
				S3_3148038	10	1.0:0.7:0.3
				S3_3060701	8	1.0:0.8:0.2
				S3_3089541	3	1.0:0.8:0.2
				S3_3353774	0	1.0:0.9:0.2
				S3_3564994	4	1.0:0.9:0.2
				S3_3567320	1	1.0:0.9:0.3
				S3_3584214	2	1.0:1.0:0.3
[S3_3577425]	0	1.0:1.0:0.2	19.62
S3_3577424	0	1.0:1.0:0.2	19.62
				S3_3736927	2	1.0:1.0:0.2
				S3_3759594	2	1.0:1.0:0.3
				S3_3758878	3	1.0:0.9:0.3
				S3_3754918	5	1.0:0.9:0.3
				S3_3830533	8	1.0:0.7:0.3
				S3_3826710	4	1.0:0.7:0.3
				S3_4147623	9	1.0:0.8:0.3
				S3_4153631	4	1.0:1.1:0.7
				S3_4134518	8	1.0:0.8:0.3
				[S3_4134539]	8	1.0:0.8:0.3
				S3_4134617	2	1.0:0.8:0.3
				S3_4016770	15	1.0:0.7:0.3
				S3_3914421	18	1.0:0.7:0.4
				S3_3830382	7	1.0:0.7:0.4
				S3_3838964	15	1.0:0.7:0.4
				S3_3801940	0	1.0:1.0:0.3
				S3_3946697	3	1.0:0.8:0.4
S3_3892377	2	1.0:1.0:0.3	22.82
				S3_4153636	4	1.0:0.8:0.3
				S3_4153668	4	1.0:0.8:0.3
				S3_3914005	10	1.0:0.7:0.3
				S3_4376679	7	1.0:0.8:0.4
				S3_4332332	8	1.0:0.7:0.3
				S3_4346215	5	1.0:0.8:0.3
				S3_4224480	5	1.0:0.8:0.5
				S3_4307220	18	1.0:0.6:1.0
				[S3_4307221]	18	1.0:0.6:1.0
				[S3_4307170]	18	1.0:0.6:1.0
				S3_4153110	18	1.0:0.5:0.7
				[S3_4153136]	18	1.0:0.5:0.7
				S3_4159716	15	1.0:0.6:0.4
				S3_4165192	1	1.0:0.9:0.3
				S3_4303817	15	1.0:0.8:0.4
				[S3_4303802]	15	1.0:0.8:0.4
				S3_4174185	3	1.0:0.7:0.3
				S3_4134387	17	1.0:0.6:0.4
				[S3_4134388]	17	1.0:0.6:0.4
				[S3_4134389]	17	1.0:0.6:0.4
				S3_4291876	8	1.0:0.9:0.2
				[S3_4291883]	8	1.0:0.9:0.2
				S3_4635034	0	1.0:0.9:0.3
				S3_4630614	2	1.0:0.9:0.4
				S3_4635100	0	1.0:1.0:0.3
S3_4617129	0	1.0:1.0:0.3	26.95
				S3_4634920	2	1.0:1.0:0.3
				S3_4455895	1	1.0:0.9:0.3
				S3_4455748	3	1.0:0.8:0.3
				S3_4670562	12	1.0:0.6:0.5
				S3_4716326	13	1.0:0.6:0.3
				[S3_4716361]	13	1.0:0.6:0.3
				S3_4696958	13	1.0:0.8:0.4
				S3_4530743	9	1.0:0.6:0.3
				S3_4609570	10	1.0:0.7:0.3
				S3_4852435	4	1.0:0.6:0.3
				S3_5001187	12	1.0:0.6:0.4
				S3_5023478	0	1.0:1.0:0.3
				S3_5046629	2	1.0:0.9:0.3
				S3_5046624	5	1.0:0.8:0.3
				S3_4852299	12	1.0:0.6:0.3
				S3_4852588	7	1.0:0.7:0.3
				S3_4808989	9	1.0:0.7:0.3
				S3_4808953	9	1.0:0.8:0.4
				S3_4834827	1	1.0:0.9:0.4
				S3_4808834	3	1.0:0.9:0.3
				S3_4696853	7	1.0:0.9:0.4
				S3_4635170	15	1.0:0.9:0.4
				S3_4630876	3	1.0:0.8:0.4
				S3_4547086	10	1.0:0.8:0.4
				S3_4609751	7	1.0:0.7:0.4
				S3_4634856	1	1.0:0.9:0.3
				S3_4634806	2	1.0:0.8:0.3
				S3_4530655	6	1.0:0.6:0.4
				S3_4716008	12	1.0:0.6:0.4
				S3_4612352	14	1.0:0.5:0.3
				S3_4716449	8	1.0:0.7:0.4
				S3_4453455	7	1.0:0.8:0.3
				[S3_4453491]	7	1.0:0.8:0.3
				S3_4530897	11	1.0:0.7:0.3
				S3_4736283	6	1.0:0.9:0.3
				S3_4883828	0	1.0:0.9:0.3
				S3_4909793	0	1.0:1.0:0.3
S3_4842097	0	1.0:1.0:0.3	29.63
				S3_5057889	13	1.0:0.7:0.4
[S3_5504242]	0	1.0:0.9:0.3	35.08
S3_5504228	0	1.0:0.9:0.3	35.08
				S3_5441926	3	1.0:0.9:0.3
				[S3_5441923]	3	1.0:0.9:0.3
				S3_5452749	18	1.0:0.8:0.4
				[S3_5452776]	18	1.0:0.8:0.4
				S3_5362075	0	1.0:0.9:0.4
				S3_5361517	10	1.0:0.7:0.5
				S3_5452914	10	1.0:0.7:0.4
				S3_5452658	6	1.0:0.8:0.4
				S3_5943059	18	1.0:0.7:0.4
				S3_7647655	9	1.0:0.6:0.4
				S3_9009178	14	1.0:0.8:0.4
				S3_8671651	18	1.0:0.7:0.5
				S3_10666353	12	1.0:0.8:0.5
				S3_7959959	11	0.9:0.7:1.0
				S3_7700670	9	1.0:0.7:0.5
				[S3_7700671]	9	1.0:0.7:0.5
				S3_7803933	7	1.0:0.8:0.5
				[S3_7803946]	7	1.0:0.8:0.5
				[S3_7803950]	7	1.0:0.8:0.5
				S3_7078395	5	1.0:0.8:0.3
				S3_9739581	4	1.0:0.8:0.3
				S3_8083009	6	1.0:0.8:0.3
				S3_8122800	5	1.0:0.9:0.3
				S3_8079816	4	1.0:1.0:0.3
				S3_7734190	4	1.0:0.9:0.4
				S3_8202527	10	1.0:0.8:0.3
				S3_5939291	1	1.0:1.0:0.3
				S3_8872822	1	1.0:1.0:0.3
				S3_6412795	1	1.0:1.0:0.3
				S3_9963274	18	1.0:0.9:0.3
				S3_7079182	0	1.0:1.0:0.3
				S3_7085477	3	1.0:0.8:0.3
				S3_7361279	3	1.0:0.7:0.3
				[S3_7361280]	3	1.0:0.7:0.3
				[S3_7361292]	3	1.0:0.7:0.3
				[S3_7361290]	3	1.0:0.7:0.3
				S3_9615625	2	1.0:0.9:0.3
				S3_8861726	8	1.0:0.8:0.3
				S3_9618836	7	1.0:0.7:0.3
				S3_5500640	17	1.0:0.7:0.3
				S3_8378498	4	1.0:0.9:0.3
				[S3_8378506]	4	1.0:0.9:0.3
				[S3_8378501]	4	1.0:0.9:0.3
				[S3_8378505]	4	1.0:0.9:0.3
				[S3_8378502]	4	1.0:0.9:0.3
				[S3_8378500]	4	1.0:0.9:0.3
				S3_8902374	2	1.0:0.8:0.4
				S3_6350558	11	1.0:0.6:0.3
				S3_5939195	9	1.0:0.6:0.5
				[S3_5939210]	9	1.0:0.6:0.5
				S3_8395292	12	1.0:0.7:0.4
				S3_6922787	19	1.0:0.9:0.5
				S3_8894932	9	1.0:0.9:0.5
				S3_6125703	1	1.0:0.9:0.4
				S3_5925188	16	1.0:0.7:0.4
				S3_8082870	6	1.0:0.9:0.4
				S3_8122744	5	1.0:0.8:0.4
				[S3_8122746]	5	1.0:0.8:0.4
				[S3_8122717]	5	1.0:0.8:0.4
				S3_8149223	16	1.0:0.9:0.5
				S3_7177560	7	1.0:0.8:0.4
				[S3_7177554]	8	1.0:0.8:0.4
				S3_8122385	5	1.0:0.8:0.3
				S3_7700790	14	1.0:0.6:0.3
				S3_9025744	15	1.0:0.7:0.4
				S3_6133748	11	1.0:0.8:0.7
				S3_8122542	13	1.0:0.9:0.5
				S3_10666584	6	1.0:0.8:0.3
				S3_10666736	15	1.0:0.8:0.4
				S3_6446684	5	1.0:0.9:0.4
				[S3_6446699]	5	1.0:0.9:0.4
				S3_6349786	11	1.0:0.8:0.4
				S3_7698052	7	1.0:0.8:0.4
				[S3_7698013]	7	1.0:0.8:0.4
				S3_5630163	8	1.0:0.7:0.3
				S3_5378582	11	1.0:0.7:0.4
				S3_5441944	4	1.0:0.8:0.3
				[S3_5441942]	4	1.0:0.8:0.3
				[S3_5441945]	4	1.0:0.8:0.3
				[S3_5441940]	4	1.0:0.8:0.3
				S3_5410529	2	1.0:1.0:0.3
				S3_5557720	4	1.0:1.0:0.3
				S3_7637913	2	1.0:1.0:0.3
				S3_6390762	0	1.0:1.1:0.3
				S3_8008878	1	1.0:1.0:0.3
				S3_5940717	4	1.0:1.0:0.3
				S3_8378592	5	1.0:0.9:0.3
				S3_8862696	2	1.0:0.9:0.3
				S3_10423560	11	1.0:0.8:0.3
				S3_7736442	14	1.0:0.7:0.3
				S3_7694132	14	1.0:0.8:0.4
				S3_6165474	3	1.0:0.8:0.3
				S3_6160630	8	1.0:0.7:0.3
				S3_5873934	4	1.0:0.7:0.3
				S3_10651570	9	1.0:0.7:0.4
				S3_7146415	9	1.0:0.6:0.4
				S3_8867569	12	1.0:0.7:0.5
				S3_7715343	10	1.0:0.8:0.4
				S3_7251721	7	1.0:0.9:0.4
				S3_6390955	19	1.0:0.8:0.4
				S3_10423694	18	1.0:0.7:0.3
				S3_8070286	5	1.0:0.9:0.4
				[S3_8070244]	5	1.0:0.9:0.4
				S3_7481948	3	1.0:0.9:0.4
				S3_7173100	0	1.0:1.0:0.4
				S3_5752118	6	1.0:1.0:0.4
				[S3_5752125]	7	1.0:1.0:0.4
				S3_7697977	6	1.0:0.9:0.4
				S3_8378364	1	1.0:0.8:0.4
				S3_7879685	2	1.0:0.9:0.3
				S3_5631770	9	1.0:0.9:0.3
				S3_5942670	4	1.0:0.8:0.3
				S3_8867648	5	1.0:0.8:0.5
				S3_7931653	11	1.0:0.9:0.3
				S3_5873773	9	1.0:0.7:0.3
				[S3_5873747]	9	1.0:0.7:0.3
				S3_7647776	16	1.0:0.6:0.3
				[S3_7647793]	16	1.0:0.6:0.3
				[S3_7647777]	16	1.0:0.6:0.3
				S3_9615323	8	1.0:0.7:0.4
				S3_8653861	3	1.0:1.1:0.4
				S3_5914245	5	1.0:1.0:0.3
				S3_7392221	2	1.0:1.0:0.3
				S3_7744478	0	1.0:1.1:0.3
				[S3_6173437]	1	1.0:1.0:0.3
				[S3_5631698]	1	1.0:1.0:0.3
				S3_6813762	0	1.0:1.0:0.3
				S3_6396716	0	1.0:0.9:0.3
				S3_7637991	1	1.0:1.0:0.3
				S3_7489328	0	1.0:1.0:0.3
				S3_6811421	1	1.0:1.1:0.3
				S3_6241039	1	1.0:1.0:0.3
				S3_9615548	5	1.0:1.0:0.3
				[S3_9615549]	5	1.0:1.0:0.3
				S3_7734135	0	1.0:1.0:0.3
				S3_7959643	0	1.0:1.0:0.3
				S3_7753521	3	1.0:1.0:0.3
				S3_7681326	3	1.0:1.0:0.3
				S3_9358585	2	1.0:1.0:0.4
				S3_10646487	1	1.0:1.0:0.3
				S3_7692342	4	1.0:0.8:0.4
				S3_6165384	3	1.0:0.8:0.3
				S3_7804059	10	1.0:0.8:0.4
				[S3_7804025]	10	1.0:0.8:0.4
				S3_7251817	6	1.0:0.9:0.6
				S3_5631784	9	1.0:0.9:0.8
				S3_8834057	0	1.0:1.4:0.8
				S3_7925725	8	1.0:1.0:0.6
				S3_6923882	7	1.0:0.9:0.5
				[S3_6923881]	7	1.0:0.9:0.5
				[S3_6923905]	7	1.0:0.9:0.5
				S3_7660693	13	1.0:0.6:0.4
				[S3_7660713]	13	1.0:0.6:0.4
				S3_7084793	4	1.0:0.9:0.5
				S3_9932796	8	1.0:1.0:0.4
				[S3_9932808]	8	1.0:1.0:0.4
				S3_8894861	6	1.0:0.9:0.4
				S3_8183572	7	1.0:0.7:0.3
				[S3_8183575]	7	1.0:0.7:0.3
				S3_6125414	16	1.0:0.7:0.3
				S3_6125415	16	1.0:0.7:0.2
				S3_8861832	4	1.0:0.8:0.3
				S3_5924296	3	1.0:0.7:0.3
				S3_7931675	11	1.0:0.8:0.2
				S3_8070807	2	1.0:0.8:0.3
				S3_9532687	6	1.0:1.0:0.3
				S3_8202815	0	1.0:1.0:0.3
				S3_8200409	3	1.0:1.0:0.3
				S3_5656023	3	1.0:0.9:0.4
				S3_7715173	7	1.0:0.9:0.3
				S3_5959020	6	1.0:0.7:0.4
				S3_6931892	16	1.0:0.7:0.4
				S3_8075791	1	1.0:0.9:0.3
				S3_7601081	9	1.0:0.8:0.3
				S3_7959077	1	1.0:0.9:0.3
				S3_7959062	1	1.0:0.9:0.3
				S3_7772384	2	1.0:0.9:0.3
				S3_7772371	0	1.0:1.0:0.3
				S3_8378633	1	1.0:1.1:0.3
				[S3_8378626]	1	1.0:1.1:0.3
				S3_5632584	1	1.0:1.1:0.3
[S3_6927345]	2	1.0:1.1:0.3	37.35
S3_7770122	2	1.0:1.1:0.3	37.35
				S3_9932943	7	1.0:1.0:0.4
				S3_12157827	2	1.0:1.1:0.3
				S3_11701883	4	1.0:1.0:0.4
				S3_10423535	11	0.5:0.8:1.0
				S3_15262215	6	1.0:0.9:0.5
				S3_15531189	12	1.0:1.0:0.4
				[S3_15531190]	12	1.0:1.0:0.4
				S3_11833250	4	1.0:1.0:0.3
				[S3_11833293]	4	1.0:1.0:0.3
				S3_11695308	6	1.0:0.9:0.4
[S3_13839525]	1	1.0:1.4:0.3	40.59
S3_13839505	1	1.0:1.4:0.3	40.59
				S3_13522329	0	1.0:1.4:0.3
				[S3_12352543]	1	1.0:1.4:0.3
				S3_12535489	0	1.0:1.4:0.3
				S3_13845486	1	1.0:1.4:0.4
				S3_11110387	3	1.0:1.3:0.4
				S3_13522179	18	1.0:1.1:0.4
				[S3_13522165]	18	1.0:1.1:0.4
				S3_15370615	0	1.0:1.1:0.3
				S3_15102309	0	1.0:1.1:0.3
				S3_15102407	4	1.0:1.2:0.4
				S3_15101698	1	1.0:1.4:0.3
				S3_15102354	0	1.0:1.4:0.3
				S3_12383257	0	1.0:1.4:0.3
				S3_12082116	4	1.0:1.2:0.2
				S3_11012756	1	1.0:1.1:0.3
				S3_12071417	7	1.0:1.1:0.3
				S3_11695306	1	1.0:1.1:0.3
				S3_13521349	4	1.0:1.2:0.3
				[S3_13521373]	8	1.0:1.2:0.3
				S3_12639055	12	1.0:1.4:0.3
				S3_13845438	1	1.0:1.2:0.3
				S3_13845549	0	1.0:1.2:0.3
				[S3_13845563]	0	1.0:1.2:0.3
				S3_11003128	0	1.0:1.3:0.3
				[S3_11003112]	0	1.0:1.3:0.3
				S3_14237534	1	1.0:1.4:0.3
				[S3_14237541]	1	1.0:1.4:0.3
				S3_13521298	3	1.0:1.2:0.3
				S3_20481784	4	1.0:1.0:0.3
				S3_19730971	1	1.0:1.2:0.3
				S3_19731006	4	1.0:1.1:0.4
				[S3_19731009]	4	1.0:1.1:0.4
				[S3_19731010]	4	1.0:1.1:0.4
				[S3_19730959]	6	1.0:1.1:0.4
				S3_22303583	6	1.0:1.2:0.3
				S3_22303581	6	1.0:1.0:0.3
				[S3_22303588]	8	1.0:1.1:0.3
				S3_19730697	3	1.0:0.9:0.3
				S3_20051173	6	1.0:1.0:0.3
				S3_16442023	11	1.0:0.8:0.3
				S3_15529594	8	1.0:1.0:0.3
				S3_15529582	8	1.0:1.1:0.4
				S3_15845515	9	1.0:1.3:0.4
				[S3_15845480]	9	1.0:1.3:0.4
				S3_16438687	5	1.0:1.2:0.4
				S3_20667316	3	1.0:1.1:0.4
				S3_20803932	8	1.0:1.1:0.3
				S3_20730678	2	1.0:1.0:0.3
				S3_20611416	4	1.0:1.2:0.3
				S3_16962563	8	1.0:1.3:0.4
				S3_21643952	3	1.0:1.0:0.4
				S3_20537331	11	1.0:0.9:0.4
				S3_20615346	16	1.0:0.7:0.4
				S3_19531162	18	1.0:1.0:0.4
				S3_19904323	4	1.0:1.1:0.3
				S3_21644028	3	1.0:1.1:0.3
				S3_14262552	2	1.0:1.2:0.3
				[S3_14262581]	3	1.0:1.2:0.3
				S3_15177102	1	1.0:1.1:0.4
				S3_13839418	1	1.0:1.2:0.3
				[S3_13839417]	1	1.0:1.2:0.3
				S3_12718704	4	1.0:1.2:0.3
				S3_13437647	3	1.0:1.3:0.4
				S3_11160469	11	1.0:1.2:0.4
				[S3_11160498]	11	1.0:1.2:0.4
				S3_16317583	5	1.0:1.0:0.3
				[S3_16317586]	5	1.0:1.0:0.3
				S3_16317624	5	1.0:1.0:0.4
				S3_20571864	13	1.0:1.0:0.6
				S3_20051331	3	1.0:1.0:0.4
				[S3_20051336]	3	1.0:1.0:0.4
				S3_20670643	4	1.0:1.0:0.3
				S3_15598037	3	1.0:1.1:0.4
				S3_12515864	8	1.0:0.9:0.3
				[S3_12515900]	8	1.0:0.9:0.3
				S3_14184805	13	1.0:1.1:0.4
				S3_12718642	11	1.0:0.9:0.4
				S3_15518261	13	1.0:1.1:0.5
				S3_13176813	8	1.0:1.1:0.3
				S3_15261697	7	1.0:1.2:0.4
				[S3_15261686]	7	1.0:1.2:0.4
				S3_15262361	8	1.0:1.1:0.5
				S3_16956161	5	1.0:1.0:0.7
				[S3_16956208]	5	1.0:1.0:0.7
				S3_13663320	3	1.0:0.8:1.0
				[S3_13663313]	3	1.0:0.8:1.0
				S3_12339539	4	1.0:0.8:1.0
				S3_12083610	16	0.9:0.5:1.0
				S3_21113071	1	0.9:1.5:1.0
				S3_22487777	18	1.0:0.6:0.8
				S3_20017621	12	0.9:0.6:1.0
				[S3_20017602]	12	0.9:0.6:1.0
				S3_12343861	8	1.0:0.9:1.0
				S3_15144037	14	1.0:0.9:0.8
				S3_28199515	14	0.3:1.3:1.0
				S3_28178978	4	0.2:1.4:1.0
				[S3_28179009]	4	0.2:1.4:1.0
				[S3_28179011]	4	0.2:1.4:1.0
				S3_1209475	0	0.2:2.1:1.0
				S3_8812238	3	0.2:2.5:1.0
				S3_19938903	1	1.0:2.0:0.4
				S3_19938902	1	1.0:1.6:0.3
				S3_19938900	1	1.0:1.5:0.3
				[S3_19938901]	2	1.0:1.5:0.3
				S3_22607067	0	1.0:1.3:0.3
				S3_18749514	0	1.0:1.2:0.3
				S3_19730673	3	1.0:1.1:0.4
				S3_19241900	10	1.0:1.0:0.4
				[S3_19241902]	10	1.0:1.0:0.4
				S3_19420713	6	1.0:1.1:0.4
				S3_18749558	17	1.0:1.0:0.6
				[S3_18749574]	17	1.0:1.0:0.6
				S3_19730936	9	1.0:0.9:0.4
				S3_18700962	2	1.0:0.8:0.3
				[S3_18700979]	2	1.0:0.8:0.3
				S3_22180390	3	1.0:0.8:0.5
				S3_19241764	12	1.0:0.8:0.4
				[S3_19241781]	12	1.0:0.8:0.4
				S3_20604859	3	1.0:0.8:0.4
				S3_20484359	15	1.0:1.0:0.3
				S3_18655605	3	1.0:1.1:0.3
				S3_19730796	10	1.0:1.0:0.4
				S3_19730742	5	1.0:1.0:0.3
				S3_22180490	6	1.0:1.0:0.3
				S3_22821317	9	1.0:1.1:0.3
				S3_20522037	5	1.0:1.0:0.4
				S3_17888861	10	1.0:0.9:0.4
				S3_15354452	17	1.0:0.7:0.5
				[S3_15354419]	17	1.0:0.7:0.5
				S3_15100383	5	1.0:1.0:0.5
				S3_15370725	10	1.0:1.0:0.5
				S3_12639133	6	1.0:0.9:0.3
				S3_15967172	3	1.0:1.2:0.3
				S3_16778372	3	1.0:1.2:0.3
				S3_16818565	1	1.0:1.3:0.3
				S3_20152354	0	1.0:1.3:0.3
				S3_19884418	1	1.0:1.3:0.3
				S3_19938881	0	1.0:1.3:0.3
				S3_18453006	0	1.0:1.3:0.3
				S3_18223718	6	1.0:1.2:0.4
				[S3_18223687]	6	1.0:1.2:0.4
				[S3_18223726]	6	1.0:1.2:0.4
				S3_21372077	5	1.0:1.2:0.4
				S3_19904218	1	1.0:1.2:0.3
				S3_20278265	6	1.0:1.1:0.3
				S3_19594156	3	1.0:1.0:0.3
				S3_20317773	11	1.0:0.9:0.3
				[S3_20317811]	11	1.0:0.9:0.3
				[S3_20317804]	11	1.0:0.9:0.3
				S3_21054650	10	1.0:0.8:0.2
				[S3_21054680]	10	1.0:0.8:0.2
				S3_22180423	6	1.0:1.1:0.3
				S3_21148456	3	1.0:1.1:0.4
				S3_21328670	8	1.0:1.1:0.3
				S3_20670695	5	1.0:1.2:0.3
				S3_18273535	0	1.0:1.3:0.3
				S3_18703855	3	1.0:1.2:0.3
				S3_21781913	5	1.0:1.2:0.3
				S3_18703871	2	1.0:1.4:0.3
				[S3_18703872]	2	1.0:1.4:0.3
				[S3_18703870]	2	1.0:1.4:0.3
				[S3_18703905]	2	1.0:1.4:0.3
				S3_21742188	3	1.0:1.0:0.3
S3_19904258	5	1.0:1.1:0.3	42.95
				S3_22607120	1	1.0:1.2:0.3
				S3_22601817	4	1.0:1.1:0.4
				S3_22546414	16	1.0:1.0:0.4
				S3_22650440	1	1.0:0.9:0.3
				S3_22650492	3	1.0:1.0:0.3
				S3_19820061	12	1.0:0.5:0.4
				S3_22976558	18	1.0:0.7:0.5
				S3_23898166	16	1.0:0.9:0.4
				S3_23290591	17	1.0:0.9:0.5
				S3_23106968	6	1.0:1.0:0.5
				S3_4291890	8	0.1:1.0:1.0
				S3_26892621	7	0.2:1.5:1.0
				[S3_26892615]	7	0.2:1.5:1.0
				S3_26889907	8	0.3:1.0:1.0
				[S3_26889883]	8	0.3:1.0:1.0
				S3_2214058	13	0.7:1.2:1.0
				S3_2214111	13	0.4:1.0:1.0
				S3_22487966	18	1.0:0.6:0.8
				S3_23057745	11	1.0:1.0:0.3
				S3_23064126	7	1.0:1.0:0.3
				S3_23106807	9	1.0:0.8:0.2
				S3_23734091	3	1.0:1.2:0.3
				S3_24005639	4	1.0:1.0:0.3
				S3_23115112	6	1.0:1.2:0.3
				S3_23518935	2	1.0:1.1:0.3
				[S3_23518965]	2	1.0:1.1:0.3
				S3_23614830	3	1.0:1.3:0.4
				S3_23165514	3	1.0:1.1:0.3
				S3_23064063	6	1.0:1.0:0.3
				S3_22838131	3	1.0:1.1:0.3
				S3_23446910	3	1.0:1.0:0.3
[S3_23518836]	1	1.0:1.2:0.3	47.74
S3_23518848	1	1.0:1.2:0.3	47.74
				S3_23662088	5	1.0:1.0:0.4
				S3_24088068	3	0.7:1.3:1.0
				S3_24088218	3	1.0:1.1:0.3
				S3_24049936	3	1.0:1.0:0.3
				S3_24128194	1	1.0:1.2:0.3
				S3_24149256	9	1.0:0.8:0.3
S3_24499898	6	1.0:1.1:0.3	53.08
				S3_24579032	4	1.0:0.9:0.2
				S3_24354865	1	1.0:1.0:0.2
				S3_24962044	1	1.0:1.1:0.3
				S3_24888747	2	1.0:1.1:0.3
				S3_25038289	8	1.0:1.0:0.3
				S3_25256388	10	1.0:1.0:0.3
				[S3_25256414]	10	1.0:1.0:0.3
				S3_25117346	3	1.0:0.8:0.2
				S3_25105138	2	1.0:0.9:0.2
				S3_25116972	3	1.0:0.9:0.2
				S3_25250085	0	1.0:0.9:0.3
				[S3_25250073]	0	1.0:0.9:0.3
				S3_25105060	1	1.0:0.9:0.3
				S3_25114034	3	1.0:1.0:0.3
				S3_25256298	11	1.0:0.9:0.4
				S3_25256026	16	1.0:0.9:0.4
				S3_25158975	14	1.0:0.6:0.3
				S3_24282275	13	1.0:0.8:0.3
				S3_24811634	9	1.0:0.9:0.3
				S3_24149412	14	1.0:0.7:0.3
				S3_24198868	10	1.0:0.8:0.3
				S3_24198862	5	1.0:1.0:0.3
				S3_24450796	3	1.0:1.0:0.4
				S3_24276603	4	1.0:0.9:0.3
				S3_24957446	8	1.0:1.0:0.3
				S3_24874567	1	1.0:1.0:0.4
				S3_24889714	9	1.0:1.1:0.4
				[S3_24889715]	9	1.0:1.1:0.4
				S3_24198897	4	1.0:0.9:0.3
				S3_24531414	5	1.0:1.0:0.3
				[S3_24531413]	5	1.0:1.0:0.3
				S3_24811826	2	1.0:1.0:0.3
				S3_24431013	1	1.0:0.9:0.3
				S3_24458695	4	1.0:0.8:0.3
				S3_24199035	8	1.0:0.8:0.3
				S3_24399988	6	1.0:0.8:0.3
				S3_24878129	9	1.0:0.9:0.3
				S3_25250023	3	1.0:1.0:0.3
				S3_25131280	2	1.0:1.0:0.3
				S3_25322322	4	1.0:0.9:0.3
S3_25429762	0	1.0:0.9:0.2	56.89
				S3_25369434	0	1.0:0.9:0.2
				S3_25491328	4	1.0:0.9:0.3
				S3_25472330	7	1.0:0.9:0.3
				S3_25760347	14	1.0:0.8:0.4
				[S3_25760346]	14	1.0:0.8:0.4
				S3_25740187	12	1.0:0.9:0.4
				[S3_25740182]	12	1.0:0.9:0.4
				[S3_25740185]	12	1.0:0.9:0.4
				S3_25761624	1	1.0:1.0:0.3
				S3_25596019	4	1.0:1.0:0.3
				S3_25472130	7	1.0:0.9:0.3
				S3_25500050	1	1.0:0.9:0.3
				S3_25351316	2	1.0:0.8:0.3
				S3_25473663	4	1.0:0.8:0.3
				S3_25472484	6	1.0:0.9:0.4
				S3_25698815	7	1.0:0.9:0.4
				S3_25761713	6	1.0:0.9:0.4
				[S3_25761684]	6	1.0:0.9:0.4
				S3_25581164	4	1.0:0.8:0.3
				S3_25581112	4	1.0:0.7:0.5
				S3_25742087	10	1.0:0.9:0.3
				S3_25790556	2	1.0:0.8:0.2
				S3_25790580	2	1.0:0.9:0.3
				S3_25819937	3	1.0:0.9:0.3
				S3_25740413	3	1.0:1.0:0.3
				S3_25976989	3	1.0:1.0:0.3
				S3_25976906	4	1.0:1.1:0.3
				S3_25789619	4	0.7:2.0:1.0
				S3_25980337	8	0.5:1.0:1.0
				S3_25596115	10	1.0:0.7:0.6
				S3_25431271	5	1.0:0.7:0.6
				S3_25369121	7	1.0:0.7:0.3
				[S3_25369069]	7	1.0:0.7:0.3
				[S3_25369075]	7	1.0:0.7:0.3
				S3_25350152	4	1.0:0.7:0.4
				S3_25339059	11	1.0:0.7:0.3
				S3_25436577	11	1.0:0.7:0.3
				S3_25374842	3	1.0:0.8:0.2
				S3_25385128	2	1.0:0.8:0.2
				S3_25385115	2	1.0:0.8:0.2
S3_25642011	3	1.0:1.0:0.3	58.26
				S3_25761435	13	1.0:1.1:0.4
				S3_25945820	5	1.0:1.0:0.4
				S3_25945802	5	1.0:1.0:0.4
				S3_26177571	7	1.0:0.8:0.6
				[S3_26177566]	7	1.0:0.8:0.6
				S3_26031146	7	1.0:1.2:1.0
				S3_26014473	2	1.0:0.9:0.4
				[S3_26014472]	2	1.0:0.9:0.4
				S3_26014518	0	1.0:1.0:0.4
				S3_26092096	14	1.0:1.1:0.4
				S3_26343261	0	1.0:1.0:0.3
				S3_26226524	9	1.0:1.0:0.2
				S3_26553316	2	1.0:0.9:0.3
				S3_26626804	1	1.0:0.8:0.3
[S3_26461989]	6	1.0:1.0:0.3	62.59
S3_26461982	6	1.0:1.0:0.3	62.59
				S3_26560088	18	1.0:0.9:0.4
				S3_26424421	8	1.0:0.9:0.3
				S3_26507326	2	1.0:0.9:0.3
				S3_26424487	4	1.0:1.0:0.3
				S3_26559956	10	1.0:0.9:0.3
				S3_26646838	10	1.0:0.9:0.3
				S3_26516363	5	1.0:0.8:0.3
				S3_26611778	0	1.0:0.9:0.2
				S3_26507266	4	1.0:0.9:0.3
				S3_26326610	4	1.0:0.9:0.3
				S3_26081986	3	1.0:1.5:0.8
				S3_26703947	0	1.0:1.2:0.3
S3_26827130	1	1.0:0.9:0.2	67.37
[S3_27905987]	0	1.0:1.0:0.3	78.26
S3_27856369	0	1.0:1.0:0.3	78.26
				S3_27805184	1	1.0:0.9:0.3
				S3_27905942	1	1.0:0.9:0.3
				S3_27686936	14	1.0:0.7:0.3
				S3_27453821	0	1.0:0.7:0.3
				S3_27730498	0	1.0:0.8:0.3
				[S3_27730495]	0	1.0:0.8:0.3
				S3_28153988	4	1.0:0.8:0.3
				S3_27818836	6	1.0:0.9:0.4
				S3_27906004	0	1.0:0.9:0.3
				S3_28154112	1	1.0:0.7:0.4
				S3_27972693	8	1.0:0.7:0.4
				S3_27818542	4	1.0:0.8:0.3
				S3_28049155	1	1.0:0.7:0.3
				[S3_28049131]	1	1.0:0.7:0.3
				S3_27433346	7	1.0:0.6:0.3
				S3_27652655	6	1.0:0.7:0.3
				S3_27686812	12	1.0:0.7:0.4
				S3_27924257	13	1.0:0.7:0.5
				S3_27453741	9	0.4:0.6:1.0
				S3_27819837	16	1.0:0.5:0.4
				S3_27993183	4	1.0:0.6:0.3
S3_28771225	0	1.0:0.9:0.3	81.85
				S3_28905930	8	1.0:0.7:0.2
				S3_28905927	8	1.0:0.8:0.3
				S3_28362425	4	1.0:1.1:0.7
				[S3_28362421]	4	1.0:1.1:0.7
				S3_28387903	12	1.0:1.0:0.7
				S3_28398840	1	1.0:1.3:0.7
				S3_28362290	4	1.0:1.0:0.8
				S3_28906092	14	1.0:0.6:0.4
				S3_28771119	4	1.0:0.8:0.4
				S3_28675633	7	1.0:0.7:0.4
				S3_28690817	3	1.0:0.7:0.3
				S3_28827209	5	1.0:0.8:0.4
				S3_28561945	2	1.0:1.0:0.3
				S3_28695094	1	1.0:0.9:0.3
S3_28695089	2	1.0:0.9:0.3	83.2
				S3_28675598	4	1.0:0.7:0.4
S3_28771040	3	1.0:0.8:0.3	86
S3_28556750	13	1.0:0.5:0.4	91.15
