# Supplementary material for: High-Resolution Genetic Map for Understanding the Effect of Genome-Wide Recombination Rate on Nucleotide Diversity in Watermelon
Source: G3 (Bethesda). 2014 Sep 15;4(11):2219–30. doi: 10.1534/g3.114.012815 (PMC4232547; doi:10.1534/g3.114.012815)
Supplement: Supporting Information [file supp_g3.114.012815_TableS6.xls]

## Sheet: print
Skeletons marker	Missing	Segregation	Distance	Added marker	Missing	Segregation
^
[S4_4827501]	8	1.0:0.8:0.9	0
S4_4827505	8	1.0:0.8:0.9
				S4_4827450	16	1.0:0.9:0.9
				S4_19088758	15	0.3:0.6:1.0
				S4_910598	15	0.8:1.1:1.0
				S4_2468218	4	1.0:1.5:0.6
S4_5098833	0	1.0:1.4:0.5	12.22
				S4_5098855	1	1.0:1.4:0.5
				S4_4067217	2	1.0:1.3:0.4
				[S4_4067266]	2	1.0:1.3:0.4
				S4_4067224	0	1.0:1.5:0.4
				S4_1334515	1	1.0:1.2:0.4
				S4_1385847	12	1.0:0.9:0.4
				S4_4929139	8	1.0:0.8:0.6
				S4_1565553	13	1.0:0.7:0.3
				S4_2997256	15	1.0:0.9:0.5
				S4_1942770	17	1.0:0.7:0.5
				S4_2141203	11	1.0:0.9:0.4
				S4_2038453	6	1.0:1.1:0.4
				S4_2142933	9	1.0:1.1:0.4
				[S4_2142955]	9	1.0:1.1:0.4
				S4_1398604	3	1.0:1.0:0.4
				S4_1382439	0	1.0:1.2:0.5
				S4_1382417	0	1.0:1.3:0.4
				S4_3540433	0	1.0:1.3:0.4
				S4_1111409	0	1.0:1.3:0.4
				S4_1942948	6	1.0:1.2:0.4
				S4_2468160	1	1.0:1.4:0.7
				[S4_2468150]	1	1.0:1.4:0.7
				S4_2468093	14	1.0:0.9:0.5
				S4_2468210	4	1.0:1.3:0.4
				[S4_2468176]	4	1.0:1.3:0.4
				S4_2913929	2	1.0:1.5:0.3
				S4_2818143	0	1.0:1.5:0.4
				[S4_2818128]	0	1.0:1.5:0.4
				[S4_2818122]	0	1.0:1.5:0.4
				S4_2587536	11	1.0:1.2:0.6
				S4_2672007	2	1.0:1.3:0.5
				S4_973289	10	1.0:1.0:0.3
				S4_421766	10	1.0:1.0:0.3
				S4_1001575	12	1.0:0.6:0.5
				S4_4613244	4	0.5:1.1:1.0
				S4_4613165	2	0.5:0.9:1.0
				S4_5218285	15	1.0:0.9:0.6
				[S4_5218251]	15	1.0:0.9:0.6
				S4_7103868	7	1.0:0.9:0.6
				S4_5218522	15	1.0:0.8:0.5
				S4_5400678	18	1.0:1.2:0.7
				S4_5218666	10	1.0:1.2:0.4
				S4_4830946	7	1.0:1.1:0.4
				S4_4831048	7	1.0:1.1:0.5
				S4_5218585	13	1.0:0.9:0.5
				S4_5636234	12	1.0:1.1:0.5
				[S4_5636230]	12	1.0:1.1:0.5
				S4_5304935	8	1.0:0.9:0.3
				S4_6139274	8	1.0:1.4:0.4
[S4_5302904]	4	1.0:1.4:0.4	15.48
S4_5302890	4	1.0:1.4:0.4	15.48
				S4_6869446	0	1.0:1.7:0.5
				S4_5974449	6	1.0:1.5:0.6
				S4_5397220	8	1.0:1.1:0.5
				S4_6028985	5	1.0:1.2:0.6
				[S4_6028948]	5	1.0:1.2:0.6
				S4_5636375	9	1.0:0.9:0.6
				S4_6029033	7	1.0:1.1:0.5
				S4_6092464	15	1.0:0.7:0.5
				S4_5853055	4	1.0:1.1:0.3
				S4_5853068	3	1.0:1.1:0.4
				S4_5852997	5	1.0:1.3:0.5
[S4_5944340]	5	1.0:1.3:0.4	18.81
S4_5944348	5	1.0:1.3:0.4	18.81
				S4_6621138	3	1.0:1.5:0.6
				S4_10017554	4	1.0:1.2:0.5
				S4_9025986	3	1.0:1.3:0.4
				[S4_9025978]	3	1.0:1.3:0.4
				S4_11879101	16	1.0:1.0:0.4
				[S4_11879132]	16	1.0:1.0:0.4
				S4_9257108	8	1.0:1.0:0.5
				S4_6574769	17	1.0:0.7:0.4
				S4_6490567	10	1.0:1.0:0.3
				S4_6139393	9	1.0:1.3:0.4
				S4_9567305	2	1.0:1.4:0.5
				[S4_9567320]	2	1.0:1.4:0.5
				S4_7550417	17	0.5:0.7:1.0
				[S4_7550442]	17	0.5:0.7:1.0
				S4_13785981	3	1.0:1.3:0.6
				S4_7164176	3	1.0:1.5:0.6
				S4_10021151	12	1.0:1.1:0.9
				S4_11841697	10	1.0:1.2:0.5
				S4_7980895	1	1.0:1.4:0.4
[S4_12183296]	3	1.0:1.6:0.4	23.65
[S4_12183275]	3	1.0:1.6:0.4	23.65
S4_12183280	3	1.0:1.6:0.4	23.65
				S4_13481093	0	1.0:1.5:0.4
				S4_12773048	0	1.0:1.5:0.4
				[S4_12773070]	2	1.0:1.5:0.3
				S4_9782892	5	1.0:1.5:0.4
				S4_11461846	4	1.0:1.4:0.4
				S4_10019243	0	1.0:1.3:0.3
				S4_11474702	9	1.0:1.4:0.4
				S4_14041254	1	1.0:1.3:0.4
				S4_7795211	2	1.0:1.4:0.4
				S4_8990492	11	1.0:1.4:0.3
				S4_7664688	2	1.0:1.2:0.3
				[S4_7664687]	2	1.0:1.2:0.3
				[S4_7664661]	2	1.0:1.2:0.3
				[S4_7664666]	2	1.0:1.2:0.3
				S4_11515698	2	1.0:1.3:0.5
				S4_9568466	3	1.0:1.4:0.4
				[S4_9568499]	3	1.0:1.4:0.4
				S4_11839614	14	1.0:1.0:0.5
				S4_9503013	11	1.0:1.0:0.5
				S4_8540968	16	1.0:0.8:0.5
				S4_9076905	4	1.0:1.0:0.3
				S4_9025900	2	1.0:1.2:0.3
				S4_7392446	13	1.0:1.3:0.5
				[S4_7392418]	13	1.0:1.3:0.5
				S4_10062792	2	1.0:1.4:0.7
				S4_7354771	6	1.0:1.5:0.4
				S4_13186795	6	1.0:1.4:0.5
				S4_11461678	3	1.0:1.5:0.5
				S4_13798779	3	1.0:1.4:0.4
				[S4_13798818]	3	1.0:1.4:0.4
				S4_9787509	13	1.0:1.1:0.5
				S4_13803556	12	1.0:0.9:0.7
				[S4_13803555]	12	1.0:0.9:0.7
				[S4_13803577]	12	1.0:0.9:0.7
				S4_11839755	6	1.0:1.1:0.5
				S4_10021087	14	1.0:0.9:0.6
				S4_10653233	6	1.0:1.0:0.4
				S4_7333701	1	1.0:1.2:0.4
				[S4_7333694]	1	1.0:1.2:0.4
				S4_10006535	1	1.0:1.3:0.3
				S4_10006512	1	1.0:1.3:0.4
				S4_9596140	12	1.0:1.1:0.5
				S4_13394522	13	1.0:0.9:0.4
				S4_13799814	10	1.0:1.1:0.5
				[S4_13799847]	10	1.0:1.1:0.5
				[S4_13799827]	10	1.0:1.1:0.5
				S4_11507986	7	1.0:1.4:0.4
				[S4_11508001]	7	1.0:1.4:0.4
				S4_11538968	7	1.0:1.3:0.5
				[S4_11539010]	7	1.0:1.3:0.5
				S4_12183200	9	1.0:1.5:0.8
				[S4_12183201]	9	1.0:1.5:0.8
				[S4_12183222]	9	1.0:1.5:0.8
				[S4_12183224]	9	1.0:1.5:0.8
				S4_10147347	12	0.3:0.7:1.0
				S4_11478520	11	1.0:1.0:0.6
				[S4_11478507]	11	1.0:1.0:0.6
				S4_11920094	4	1.0:1.0:0.4
				S4_13225811	7	1.0:1.3:0.4
				S4_10022391	2	1.0:1.5:0.5
				S4_11505279	2	1.0:1.2:0.6
				[S4_11505261]	2	1.0:1.2:0.6
				S4_11579498	4	1.0:1.3:0.4
				S4_10062819	0	1.0:1.6:0.4
				[S4_13798737]	2	1.0:1.7:0.4
				S4_10007734	1	1.0:1.6:0.4
				S4_11584201	4	1.0:1.2:0.3
				S4_8386479	4	1.0:1.3:0.3
				S4_8312865	6	1.0:1.1:0.4
				S4_15163760	17	1.0:0.8:0.4
				S4_15467099	13	1.0:1.2:0.4
				S4_15008735	15	1.0:1.0:0.4
				S4_14790529	14	1.0:0.9:0.4
				S4_12300653	10	1.0:1.0:0.4
				S4_15005038	15	1.0:1.1:0.4
				S4_12300761	13	1.0:1.0:0.4
				S4_8386708	4	1.0:1.2:0.4
				[S4_8386722]	4	1.0:1.2:0.4
				S4_15468519	9	1.0:1.0:0.3
				[S4_15468564]	9	1.0:1.0:0.3
				S4_15115840	5	1.0:1.3:0.3
				S4_14984371	4	1.0:1.4:0.4
				S4_14810231	1	1.0:1.4:0.3
				S4_12740031	8	1.0:1.1:0.3
				S4_14479075	1	1.0:1.4:0.4
				S4_14479174	0	1.0:1.3:0.4
				[S4_14479163]	0	1.0:1.3:0.4
				S4_14778487	3	1.0:1.4:0.4
				S4_14482652	1	1.0:1.3:0.3
S4_14746864	0	1.0:1.4:0.3	26.89
				S4_15007564	2	1.0:1.3:0.3
				S4_15265984	1	1.0:1.3:0.3
				S4_15301421	1	1.0:0.9:0.2
				S4_15301458	1	1.0:0.9:0.2
				S4_24155851	2	1.0:3.1:0.9
				S4_15282852	6	1.0:1.2:0.5
				S4_15286233	8	1.0:1.0:0.4
				S4_15163599	17	1.0:1.0:0.4
				S4_15536541	1	1.0:1.3:0.4
				S4_15536512	1	1.0:1.3:0.3
				S4_15535915	4	1.0:1.4:0.3
				S4_15367699	4	1.0:1.4:0.4
				[S4_15367679]	4	1.0:1.4:0.4
				S4_15518592	3	1.0:1.5:0.4
				S4_15518642	6	1.0:1.3:0.3
				S4_15566933	1	1.0:1.2:0.3
				S4_15211377	1	1.0:0.9:0.3
				S4_15211372	1	1.0:0.8:0.2
				S4_15098428	18	1.0:1.1:0.4
				S4_15287565	1	1.0:1.4:0.6
				S4_15287548	1	1.0:1.3:0.3
				[S4_15287566]	1	1.0:1.3:0.3
				S4_15282973	8	1.0:1.2:0.3
				S4_15117298	5	1.0:1.3:0.3
				S4_15408714	3	1.0:1.1:0.5
				S4_15408643	2	1.0:1.2:0.5
				[S4_15408610]	2	1.0:1.2:0.5
				S4_15098232	16	1.0:1.0:0.5
				S4_14811786	1	1.0:1.2:0.4
				S4_14844514	2	1.0:1.3:0.4
S4_15932116	1	1.0:1.6:0.3	31.94
				S4_15971537	5	1.0:1.1:0.3
				S4_15813917	7	1.0:1.2:0.4
				S4_15721341	1	1.0:1.5:0.3
				S4_15813771	8	1.0:1.1:0.3
				S4_15717193	0	1.0:2.7:0.4
				S4_16063699	19	1.0:1.2:0.6
				S4_16063700	18	1.0:0.9:0.4
				S4_15733038	12	1.0:1.0:0.4
				S4_16016051	16	1.0:0.8:0.4
				S4_16221668	11	1.0:0.9:0.5
				S4_16854644	11	1.0:0.9:0.3
				S4_16168554	8	1.0:1.1:0.2
				S4_16225344	10	1.0:1.0:0.3
				S4_16225242	5	1.0:1.0:0.3
				[S4_16225206]	5	1.0:1.0:0.3
S4_16224307	1	1.0:1.3:0.2	34.69
				S4_16362108	0	1.0:1.3:0.2
				S4_16255463	5	1.0:1.3:0.3
				S4_16318785	8	1.0:1.0:0.3
				S4_17383158	13	1.0:0.9:0.3
				S4_17548177	14	1.0:0.8:0.2
				S4_17115504	12	1.0:0.8:0.3
				[S4_17115483]	12	1.0:0.8:0.3
				S4_17282600	7	1.0:1.2:0.3
				[S4_17282596]	7	1.0:1.2:0.3
				S4_16915201	0	1.0:1.3:0.2
				S4_17317778	11	1.0:0.9:0.3
				S4_17383320	14	1.0:1.0:0.4
				S4_17383355	14	1.0:0.9:0.3
				S4_16924886	7	1.0:1.1:0.3
				S4_17402987	9	1.0:1.1:0.3
				S4_17640477	10	1.0:1.1:0.5
				S4_16041337	15	0.6:0.6:1.0
				S4_16854800	4	1.0:1.2:0.3
				S4_16855976	5	1.0:1.3:0.2
				S4_17286290	1	1.0:1.3:0.3
				S4_17019739	0	1.0:1.2:0.3
S4_17437915	1	1.0:1.5:0.2	37.4
				S4_17562068	2	1.0:1.4:0.3
				S4_17310538	11	1.0:0.9:0.3
				[S4_17310539]	11	1.0:0.9:0.3
				S4_17546782	4	1.0:1.0:0.3
				[S4_17546785]	4	1.0:1.0:0.3
				S4_17137450	18	1.0:1.0:0.3
				S4_17137509	13	1.0:0.9:0.2
				S4_17640646	10	1.0:0.9:0.2
				S4_17640622	10	1.0:1.0:0.3
				[S4_17640613]	10	1.0:1.0:0.3
				S4_17567516	2	1.0:1.1:0.4
				S4_17310410	11	1.0:1.1:0.6
				S4_17978624	0	0.7:1.1:1.0
				S4_17943655	17	0.9:0.7:1.0
				S4_17548355	11	1.0:1.0:0.5
				S4_17546901	4	1.0:1.0:0.3
				S4_18115332	7	1.0:1.0:0.3
				S4_17940825	0	1.0:1.2:0.2
[S4_18034646]	3	1.0:1.1:0.2	40.63
S4_18034668	2	1.0:1.1:0.2	40.63
				S4_18521156	5	1.0:0.8:0.2
				[S4_18521142]	5	1.0:0.8:0.2
				S4_18277709	8	1.0:0.8:0.3
				S4_18312125	3	1.0:1.0:0.3
				S4_18351154	3	1.0:1.0:0.3
				S4_18153662	6	1.0:1.0:0.2
				S4_18173810	18	1.0:0.8:0.3
				S4_18159040	7	1.0:0.9:0.5
				S4_18153816	8	1.0:1.0:0.5
				S4_18173928	14	1.0:0.8:0.4
				S4_18114952	6	1.0:1.0:0.3
				S4_18114171	17	0.9:0.6:1.0
				S4_18114044	18	0.9:0.6:1.0
				[S4_18114055]	18	0.9:0.6:1.0
				[S4_18114070]	18	0.9:0.6:1.0
				S4_18258684	4	1.0:0.8:0.6
				S4_18594959	15	1.0:0.8:0.5
				[S4_18594988]	15	1.0:0.8:0.5
				[S4_18594979]	15	1.0:0.8:0.5
				S4_18377769	9	1.0:0.6:0.4
				S4_18663954	9	1.0:0.8:0.3
				S4_18594931	9	1.0:0.8:0.3
				S4_18277500	1	1.0:1.0:0.3
				S4_18521872	10	1.0:0.7:0.3
				S4_18594811	6	1.0:0.8:0.3
				S4_18525387	0	1.0:1.0:0.3
				[S4_18525372]	0	1.0:1.0:0.3
				S4_18582467	4	1.0:1.1:0.2
				S4_18326443	0	1.0:1.1:0.2
				S4_18491184	0	1.0:1.1:0.2
S4_18277715	4	1.0:1.0:0.2	44.41
				S4_18525254	5	1.0:0.9:0.3
				[S4_18525204]	5	1.0:0.9:0.3
				S4_18585054	1	1.0:1.1:0.2
				S4_18638997	1	1.0:0.9:0.2
				[S4_18638957]	1	1.0:0.9:0.2
				S4_18628317	7	1.0:0.7:0.6
				S4_18796950	14	1.0:0.8:0.4
				S4_18979372	11	1.0:0.7:0.3
				[S4_18979413]	11	1.0:0.7:0.3
S4_19114403	5	1.0:1.4:0.3	49.75
				S4_18953270	2	1.0:1.1:0.2
				S4_18963141	10	1.0:0.7:0.2
				[S4_18963148]	10	1.0:0.7:0.2
				[S4_18963136]	10	1.0:0.7:0.2
				S4_18946589	4	1.0:1.0:0.3
				[S4_18946580]	4	1.0:1.0:0.3
				S4_18946639	1	1.0:1.1:0.3
				S4_18953357	3	1.0:1.1:0.3
				S4_18891524	7	1.0:0.9:0.3
				S4_18881726	3	1.0:1.1:0.3
				S4_18891440	2	1.0:1.0:0.3
				S4_18881826	6	1.0:1.0:0.3
				S4_19089027	5	1.0:1.1:0.3
				[S4_19089046]	5	1.0:1.1:0.3
				S4_19198632	2	1.0:1.2:0.3
				S4_19750997	3	1.0:1.3:0.3
				S4_19751041	2	1.0:1.4:0.3
				S4_20213346	4	1.0:1.4:0.4
				[S4_20213360]	4	1.0:1.4:0.4
				S4_19870137	8	1.0:1.2:0.3
				S4_19862464	9	1.0:1.1:0.4
				S4_20186872	1	1.0:1.2:0.2
				S4_20741839	6	1.0:1.4:0.4
				S4_20651655	6	1.0:1.2:0.5
				[S4_20651618]	6	1.0:1.2:0.5
				S4_20493057	2	1.0:1.4:0.4
				S4_19977682	2	1.0:1.4:0.4
				S4_20422405	11	1.0:1.2:0.5
				S4_20110814	2	1.0:1.3:0.4
				S4_20545997	1	1.0:1.3:0.3
				S4_20590597	6	1.0:1.4:0.3
				[S4_20590628]	6	1.0:1.4:0.3
				S4_19373075	1	1.0:1.5:0.3
				[S4_19373084]	1	1.0:1.5:0.3
				S4_20814498	4	1.0:1.6:0.3
				[S4_20814511]	4	1.0:1.6:0.3
				S4_20716006	0	1.0:1.7:0.3
				S4_20140638	4	1.0:1.3:0.3
				S4_21024560	0	1.0:1.4:0.3
				S4_20424382	0	1.0:1.4:0.3
				S4_20197816	0	1.0:1.0:0.3
				S4_20201894	2	1.0:1.2:0.2
				S4_19373124	2	1.0:1.1:0.3
				S4_19692167	10	1.0:1.1:0.4
				S4_19990281	4	1.0:1.2:0.3
				S4_19658713	17	1.0:0.9:0.5
				[S4_19658727]	17	1.0:0.9:0.5
				S4_20170519	13	1.0:1.0:0.5
				S4_19848980	3	1.0:1.2:0.5
				S4_20637318	6	1.0:1.2:0.3
				S4_20538256	9	1.0:1.3:0.4
				S4_20545816	9	1.0:1.1:0.4
				S4_20465509	14	1.0:1.2:0.3
				S4_20362302	5	1.0:1.2:0.4
				S4_20110735	15	1.0:1.0:0.3
				S4_19794656	10	1.0:1.2:0.5
				S4_19868164	2	1.0:1.0:0.4
				[S4_19868149]	2	1.0:1.0:0.4
				S4_20740694	4	1.0:1.1:0.4
				S4_20589229	7	1.0:1.0:0.5
				S4_19641252	9	1.0:1.1:0.4
				S4_20545754	5	1.0:1.2:0.3
				S4_19610057	2	1.0:1.5:0.3
				S4_20344298	3	1.0:1.4:0.4
				S4_19711318	2	1.0:1.4:0.3
				S4_19715675	0	1.0:1.4:0.3
				S4_21179077	1	1.0:1.3:0.3
				S4_20740743	1	1.0:1.3:0.3
				S4_20007458	6	1.0:1.1:0.3
				S4_21172290	15	1.0:1.0:0.5
				S4_20240430	17	1.0:1.0:0.5
				[S4_20240472]	17	1.0:1.0:0.5
				S4_20110575	8	1.0:1.0:0.4
				S4_19691267	18	1.0:0.6:0.6
				S4_19477887	14	1.0:0.9:0.5
				S4_20307152	6	1.0:1.1:0.4
				S4_20713619	8	1.0:1.2:0.3
				S4_20841923	7	1.0:1.1:0.3
				[S4_20841940]	7	1.0:1.1:0.3
				S4_20843982	15	1.0:1.1:0.4
				[S4_20843978]	15	1.0:1.1:0.4
				S4_20796917	11	1.0:1.0:0.5
				S4_20255937	11	1.0:1.1:0.8
				S4_19251787	7	1.0:1.0:0.4
				[S4_19251802]	7	1.0:1.0:0.4
				S4_19461449	6	1.0:1.2:0.4
				S4_19849566	7	1.0:1.1:0.3
				[S4_19849548]	7	1.0:1.1:0.3
				S4_19907716	5	1.0:1.2:0.3
				S4_19912472	7	1.0:1.3:0.4
				[S4_19912520]	7	1.0:1.3:0.4
				S4_20790909	0	1.0:1.3:0.3
				[S4_20790897]	0	1.0:1.3:0.3
				S4_20328913	4	1.0:1.4:0.4
				S4_20791031	2	1.0:1.3:0.4
				S4_20353010	2	1.0:1.4:0.4
				S4_19878521	0	1.0:1.5:0.3
				[S4_19878515]	0	1.0:1.5:0.3
				S4_19862418	1	1.0:1.4:0.3
				S4_19553255	1	1.0:1.5:0.3
				S4_19715729	0	1.0:1.4:0.3
[S4_20715926]	0	1.0:1.5:0.3	51.14
[S4_20075280]	1	1.0:1.5:0.3	51.14
[S4_20726260]	2	1.0:1.6:0.3	51.14
S4_20772712	0	1.0:1.5:0.3	51.14
				S4_20713436	5	1.0:1.0:0.4
				S4_20814470	5	1.0:1.4:0.4
				S4_20841845	6	1.0:1.4:0.6
				S4_19794716	6	1.0:1.2:0.5
				S4_20750977	10	1.0:1.1:0.4
				S4_21829232	16	1.0:1.1:0.4
				[S4_21829258]	16	1.0:1.1:0.4
				S4_20818840	11	1.0:1.1:0.3
				S4_21577992	15	1.0:1.2:0.5
				[S4_21577957]	15	1.0:1.2:0.5
				S4_21669797	7	1.0:1.1:0.4
				S4_21446063	8	1.0:1.0:0.4
				S4_21766384	9	1.0:0.9:0.6
				S4_21386461	18	1.0:0.8:0.4
				S4_21563925	9	1.0:1.3:0.6
				[S4_21563899]	9	1.0:1.3:0.6
				S4_21502631	7	1.0:1.1:0.5
				[S4_21502593]	7	1.0:1.1:0.5
				S4_21243315	8	1.0:1.0:0.5
				S4_21454835	7	1.0:1.1:0.5
				S4_21662496	12	0.5:0.9:1.0
				S4_21749008	16	1.0:1.1:0.7
				S4_21767772	1	1.0:1.6:0.6
				S4_21767769	1	1.0:1.4:0.4
				[S4_21767738]	1	1.0:1.4:0.4
				S4_21551200	3	1.0:1.8:0.4
				[S4_21551191]	3	1.0:1.8:0.4
				S4_21500813	1	1.0:1.7:0.5
				S4_21487043	0	1.0:1.7:0.4
				S4_21372109	2	1.0:1.5:0.4
				S4_21467971	5	1.0:1.5:0.3
				S4_21243546	2	1.0:1.7:0.3
S4_21796639	2	1.0:1.7:0.4	53.88
				S4_21738025	5	1.0:1.6:0.5
				S4_21720784	0	1.0:1.6:0.4
				S4_21222148	10	1.0:1.4:0.4
				S4_19255374	16	0.5:1.4:1.0
				S4_21578167	9	1.0:1.1:0.4
				S4_21738077	2	1.0:1.3:0.4
				S4_21796487	4	1.0:1.3:0.5
				[S4_21796451]	4	1.0:1.3:0.5
				S4_22296718	4	1.0:1.4:0.4
				S4_22270088	0	1.0:1.4:0.4
				S4_22099035	0	1.0:1.5:0.4
				S4_22070045	0	0.9:2.0:1.0
S4_22302598	3	1.0:1.7:0.5	57.19
				S4_22188955	2	1.0:1.4:0.4
				S4_21971050	4	1.0:1.1:0.4
				S4_22386816	13	1.0:1.5:0.6
				S4_22478829	2	1.0:1.5:0.4
				S4_22492902	5	1.0:1.5:0.6
				S4_22402628	14	1.0:1.3:0.7
				S4_22402534	16	1.0:1.5:0.7
				[S4_22402542]	16	1.0:1.5:0.7
				S4_22188995	2	1.0:1.3:0.5
				S4_22012169	1	1.0:1.5:0.4
				S4_21988119	3	1.0:1.4:0.5
				S4_21988130	3	1.0:1.3:0.7
				S4_21990885	1	1.0:1.9:0.7
				S4_22541032	11	0.9:1.4:1.0
				S4_22312209	3	1.0:1.4:0.5
				S4_22405754	4	1.0:1.4:0.5
				S4_22477180	15	1.0:1.4:0.5
				S4_22352614	0	1.0:1.3:0.4
				S4_22406402	6	1.0:1.2:0.4
				S4_21939746	0	1.0:1.4:0.3
[S4_22505340]	1	1.0:1.5:0.3	59.98
S4_22505321	1	1.0:1.5:0.3	59.98
				S4_22398588	4	1.0:1.5:0.4
				S4_22439854	1	1.0:1.4:0.4
				S4_22477002	3	1.0:1.3:0.4
				S4_22406539	17	1.0:0.9:0.5
				[S4_22406552]	17	1.0:0.9:0.5
				S4_22663073	9	1.0:1.0:0.4
				S4_22663143	9	1.0:1.1:0.5
S4_22675671	3	1.0:1.3:0.3	63.25
				S4_22637498	1	1.0:1.5:0.4
				S4_22717157	8	1.0:1.1:0.4
				S4_22783818	18	1.0:1.1:0.5
				S4_22716959	1	1.0:1.2:0.3
				S4_22717037	10	1.0:1.3:0.5
				S4_22717058	10	1.0:1.3:0.5
				S4_22815413	12	1.0:0.9:0.6
				[S4_22815420]	12	1.0:0.9:0.6
				S4_22890370	13	0.8:0.7:1.0
				S4_22834154	4	1.0:1.3:0.4
				S4_22952073	5	1.0:1.2:0.4
				S4_22834107	2	1.0:1.3:0.4
				S4_22902731	4	1.0:1.4:0.4
				[S4_22902720]	4	1.0:1.4:0.4
				S4_22902655	7	1.0:1.3:0.3
				S4_22816894	7	1.0:1.4:0.4
				S4_22837312	5	1.0:1.2:0.4
				[S4_22837360]	5	1.0:1.2:0.4
				S4_22889491	2	1.0:1.3:0.3
				S4_22836433	0	1.0:1.3:0.3
S4_22840463	0	1.0:1.5:0.3	66.01
				S4_22889485	0	1.0:1.5:0.3
				S4_22823333	5	1.0:1.4:0.4
				S4_22833999	5	1.0:1.3:0.5
				S4_22976226	14	1.0:1.1:0.5
[S4_23466674]	2	1.0:1.3:0.2	69.21
S4_23466685	2	1.0:1.3:0.2	69.21
				S4_23466643	3	1.0:1.3:0.2
				S4_23462013	4	1.0:1.3:0.3
				S4_23672354	5	1.0:1.2:0.3
				S4_23575853	8	1.0:1.3:0.4
				S4_23568072	6	1.0:1.3:0.3
				S4_23840610	0	1.0:1.2:0.3
				S4_23672411	5	1.0:1.2:0.2
				S4_23660026	4	1.0:1.3:0.3
				S4_23775586	18	1.0:0.9:0.3
				S4_23600877	8	1.0:0.9:0.2
				S4_23635655	6	1.0:1.0:0.3
				S4_23363189	12	1.0:0.7:0.3
				S4_23113949	8	1.0:1.1:0.6
				S4_23238999	19	1.0:0.7:0.4
				S4_23303291	4	1.0:1.2:0.4
				S4_23397741	5	1.0:1.1:0.3
				S4_23405021	0	1.0:1.3:0.2
				S4_23436128	3	1.0:1.4:0.3
				S4_23466740	4	1.0:1.3:0.3
				S4_23397805	6	1.0:1.2:0.2
				[S4_23397815]	6	1.0:1.2:0.2
				S4_23415503	1	1.0:1.2:0.2
				S4_23281579	1	1.0:1.3:0.2
				S4_23281499	0	1.0:1.2:0.3
				[S4_23281469]	0	1.0:1.2:0.3
				[S4_23281479]	0	1.0:1.2:0.3
				[S4_23281512]	0	1.0:1.2:0.3
				S4_23139036	8	1.0:1.0:0.3
S4_23431862	2	1.0:1.2:0.3	71.54
				S4_23824318	9	1.0:1.0:0.4
S4_24255626	2	1.0:1.1:0.3	76.24
				S4_24025983	4	1.0:0.9:0.3
				S4_24210699	2	1.0:1.0:0.3
				S4_23938186	8	1.0:1.1:0.3
				S4_24080945	2	1.0:1.1:0.3
				S4_24080866	4	1.0:1.2:0.3
				S4_23920867	10	1.0:1.0:0.3
				S4_23948222	11	1.0:0.8:0.4
				S4_23641001	4	1.0:1.1:0.3
				S4_23773612	0	1.0:1.2:0.3
				[S4_23773601]	0	1.0:1.2:0.3
				S4_23742738	0	1.0:1.0:0.2
				S4_23776138	9	1.0:1.0:0.2
				S4_23584525	6	1.0:1.0:0.3
				[S4_23584517]	6	1.0:1.0:0.3
				[S4_23584519]	6	1.0:1.0:0.3
				[S4_23584521]	6	1.0:1.0:0.3
				S4_23745180	5	1.0:1.0:0.3
				S4_23786216	16	1.0:0.8:0.5
				S4_23825182	16	1.0:0.9:0.4
				S4_23592168	11	1.0:0.8:0.3
				S4_24033072	11	1.0:0.7:0.4
				S4_23775339	14	1.0:0.8:0.4
				S4_23641182	10	1.0:1.0:0.5
				S4_23938543	8	1.0:0.9:0.4
				S4_23995479	7	1.0:1.0:0.4
				S4_23920720	7	1.0:1.0:0.3
				S4_23938131	6	1.0:1.1:0.2
				S4_24026050	2	1.0:1.2:0.3
				S4_24210713	0	1.0:1.3:0.3
				S4_23933734	0	1.0:1.3:0.3
				S4_23897057	0	1.0:1.2:0.2
				S4_23869657	0	1.0:1.2:0.2
				S4_23874395	3	1.0:1.1:0.2
				[S4_23874354]	3	1.0:1.1:0.2
				S4_24178617	0	1.0:1.2:0.3
				S4_23840793	5	1.0:1.0:0.4
				S4_23928611	11	1.0:0.9:0.4
				S4_23990305	8	1.0:1.0:0.3
[S4_24087800]	1	1.0:1.2:0.3	79
S4_24087791	1	1.0:1.2:0.3	79
