# Supplementary material for: High-Resolution Genetic Map for Understanding the Effect of Genome-Wide Recombination Rate on Nucleotide Diversity in Watermelon
Source: G3 (Bethesda). 2014 Sep 15;4(11):2219–30. doi: 10.1534/g3.114.012815 (PMC4232547; doi:10.1534/g3.114.012815)
Supplement: Supporting Information [file supp_g3.114.012815_TableS7.xls]

## Sheet: print
Skeletons marker	Missing	Segregation	Distance	Added marker	Missing	Segregation
S5_282291	18	1.0:0.6:0.4
[S5_729789]	1	1.0:0.9:0.2	8.17
S5_729817	1	1.0:0.9:0.2	8.17
				S5_918629	6	1.0:0.9:0.2
				S5_422725	15	1.0:0.6:0.2
				S5_549359	3	1.0:0.9:0.3
				[S5_549374]	3	1.0:0.9:0.3
				S5_534319	6	1.0:0.9:0.3
				[S5_534318]	6	1.0:0.9:0.3
				S5_518762	6	1.0:0.9:0.3
				S5_447409	3	1.0:0.9:0.2
				S5_251937	3	1.0:1.0:0.2
				S5_244554	1	1.0:1.0:0.2
				S5_730217	6	1.0:0.9:0.3
				S5_534374	1	1.0:0.8:0.3
				S5_529407	11	1.0:0.8:0.3
				S5_389213	19	1.0:0.5:0.5
				S5_426924	17	1.0:0.7:0.3
				S5_1134598	9	1.0:0.7:0.3
				S5_762379	10	1.0:0.7:0.2
				[S5_762328]	10	1.0:0.7:0.2
				S5_867951	4	1.0:0.8:0.4
				S5_867950	4	1.0:0.7:0.2
				S5_729604	6	1.0:0.9:0.3
				S5_763613	5	1.0:0.7:0.3
				S5_763654	5	0.6:0.9:1.0
				S5_818772	11	0.9:1.5:1.0
				S5_863504	7	1.0:0.7:0.4
				S5_846393	5	1.0:0.9:0.2
				S5_799615	1	1.0:1.0:0.2
				S5_729895	4	1.0:0.8:0.3
				S5_746120	6	1.0:0.8:0.3
				S5_451772	1	1.0:0.9:0.3
				[S5_451754]	1	1.0:0.9:0.3
				S5_204068	4	1.0:0.9:0.3
				[S5_204069]	4	1.0:0.9:0.3
				S5_245825	5	1.0:0.8:0.3
				[S5_245823]	5	1.0:0.8:0.3
				S5_686646	3	1.0:0.9:0.3
				S5_712827	11	1.0:0.8:0.4
				S5_754655	5	1.0:1.0:0.3
				S5_807100	1	1.0:1.0:0.3
				[S5_807062]	1	1.0:1.0:0.3
				S5_919476	3	1.0:0.9:0.2
				S5_424162	3	1.0:0.8:0.2
				S5_543334	6	1.0:0.9:0.3
				S5_63869	2	1.0:0.9:0.3
				S5_40445	8	1.0:0.6:0.3
				S5_123709	8	1.0:0.7:0.3
				[S5_123726]	8	1.0:0.7:0.3
				S5_349280	13	1.0:0.7:0.4
				S5_243933	9	1.0:0.8:0.3
				S5_204147	6	1.0:0.8:0.3
				S5_244659	2	1.0:0.9:0.3
				S5_790256	5	1.0:0.9:0.3
S5_854261	2	1.0:1.0:0.2	12.34
				S5_829871	0	1.0:1.1:0.2
				S5_859249	0	1.0:1.1:0.2
				S5_447466	1	1.0:1.0:0.2
				S5_415491	2	1.0:0.7:0.2
				S5_494409	3	1.0:0.9:0.3
				S5_432180	0	1.0:1.0:0.3
				[S5_432198]	0	1.0:1.0:0.3
				S5_647000	1	1.0:0.9:0.3
				S5_612899	0	1.0:1.3:0.3
				S5_271139	1	1.0:1.1:0.3
				S5_204214	1	1.0:1.0:0.2
				S5_129993	7	1.0:0.8:0.3
				S5_130356	6	1.0:0.8:0.2
				S5_231729	0	1.0:1.1:0.2
				S5_245937	0	1.0:1.1:0.2
				S5_371108	1	1.0:1.1:0.2
				S5_686662	1	1.0:0.9:0.3
				S5_792499	4	1.0:0.9:0.2
				S5_852565	6	1.0:0.8:0.3
				S5_701254	15	1.0:0.6:0.3
				S5_1134974	19	1.0:0.5:0.3
				S5_518583	8	1.0:0.7:0.4
				S5_818687	3	1.0:0.9:0.3
				S5_818736	2	1.0:1.0:0.3
				S5_1133325	1	1.0:1.0:0.3
				S5_1049494	0	1.0:1.0:0.2
				S5_1054056	0	1.0:1.0:0.3
				S5_1134483	8	1.0:0.7:0.4
				S5_1236087	13	1.0:0.8:0.3
				[S5_1236088]	13	1.0:0.8:0.3
				S5_1324113	15	1.0:0.7:0.2
				S5_1488130	12	1.0:0.8:0.3
S5_1714219	3	1.0:1.2:0.3	17.04
				S5_1878874	3	1.0:1.2:0.3
				S5_1920465	3	1.0:1.1:0.3
				S5_1878817	6	1.0:1.1:0.3
				S5_1799854	4	1.0:0.9:0.3
				S5_1962283	18	1.0:0.7:0.4
				S5_1962263	18	1.0:0.9:0.9
				S5_1403959	8	1.0:0.7:1.0
				S5_1716041	15	1.0:0.9:0.4
				S5_1394941	2	1.0:1.0:0.5
				S5_1394967	0	1.0:1.1:0.3
				S5_1570223	2	1.0:1.0:0.4
				S5_2748151	11	1.0:0.9:0.4
				S5_2769875	17	1.0:0.8:0.6
				[S5_2769912]	17	1.0:0.8:0.6
				S5_2923695	17	1.0:0.7:0.4
				S5_2487155	7	1.0:0.9:0.5
				S5_2842570	12	1.0:0.8:0.4
				[S5_2842609]	12	1.0:0.8:0.4
				S5_1421627	18	1.0:0.7:0.3
				[S5_1421629]	18	1.0:0.7:0.3
				S5_1407276	10	1.0:0.8:0.3
				S5_1403517	3	1.0:0.9:0.3
				[S5_1403546]	3	1.0:0.9:0.3
				S5_1384582	4	1.0:1.0:0.3
				S5_1472218	6	1.0:0.9:0.3
				S5_1629961	10	1.0:0.8:0.4
				S5_1582690	3	1.0:1.0:0.4
				S5_1424555	4	1.0:1.1:0.3
				S5_1274415	1	1.0:1.0:0.3
				S5_1288719	3	1.0:1.1:0.3
				S5_1716092	15	1.0:0.7:0.3
				S5_2021764	3	1.0:1.1:0.4
				S5_1868511	7	1.0:1.2:0.4
				[S5_1868532]	7	1.0:1.2:0.4
				S5_1912152	3	1.0:1.1:0.3
				S5_1878423	11	1.0:0.7:0.4
				S5_1926723	7	1.0:0.9:0.4
				S5_3051858	2	1.0:0.9:0.5
				S5_2943520	8	1.0:1.2:0.5
				S5_2843071	2	1.0:1.3:0.4
				[S5_2843061]	2	1.0:1.3:0.4
				S5_2650201	2	1.0:1.3:0.4
				S5_2068286	2	1.0:1.2:0.4
				S5_2215603	5	1.0:1.1:0.4
				[S5_2215608]	6	1.0:1.1:0.4
				S5_3050827	6	1.0:0.8:0.4
				S5_2404090	4	1.0:1.0:0.3
				[S5_2404132]	4	1.0:1.0:0.3
				S5_1733097	2	1.0:1.0:0.4
				S5_2473317	10	1.0:1.0:0.5
				S5_3010840	7	1.0:1.1:0.4
				S5_2708384	1	1.0:1.1:0.4
				S5_2708346	1	1.0:1.2:0.4
				S5_2562577	0	1.0:1.3:0.5
				S5_2661158	16	1.0:0.8:0.6
				[S5_2661151]	16	1.0:0.8:0.6
				[S5_2661176]	16	1.0:0.8:0.6
				S5_2747734	18	1.0:0.7:0.3
				S5_2014535	18	1.0:0.7:0.4
				[S5_2014526]	18	1.0:0.7:0.4
				S5_1733404	6	1.0:1.0:0.5
				[S5_1733382]	6	1.0:1.0:0.5
				[S5_1733420]	6	1.0:1.0:0.5
				S5_1678369	2	1.0:1.0:0.4
				S5_2119481	14	1.0:0.6:0.4
				[S5_2119469]	14	1.0:0.6:0.4
				[S5_2119492]	14	1.0:0.6:0.4
				[S5_2119459]	14	1.0:0.6:0.4
				S5_1991708	17	1.0:0.5:0.4
				S5_2161738	2	1.0:0.7:0.3
				S5_2515486	2	1.0:1.0:0.3
				S5_2589590	6	1.0:1.1:0.4
				S5_2863179	8	1.0:1.2:0.3
				[S5_2863184]	8	1.0:1.2:0.3
				[S5_2863197]	8	1.0:1.2:0.3
				[S5_2863187]	8	1.0:1.2:0.3
				S5_2604729	3	1.0:0.9:0.4
				S5_2943433	9	1.0:1.1:0.5
				[S5_2943402]	9	1.0:1.1:0.5
				S5_2015268	17	1.0:0.8:0.4
				S5_2275964	13	1.0:1.0:0.5
				S5_1385487	6	1.0:1.0:0.3
				S5_1385463	3	1.0:1.1:0.3
				S5_1618576	2	1.0:1.3:0.3
				S5_1570270	7	1.0:1.0:0.3
				S5_1574633	4	1.0:1.1:0.3
				[S5_1574663]	4	1.0:1.1:0.3
				S5_1630070	10	1.0:0.8:0.4
				S5_1391869	6	1.0:0.8:0.3
				[S5_1391826]	6	1.0:0.8:0.3
				S5_1501150	11	1.0:0.8:0.3
				[S5_1501153]	11	1.0:0.8:0.3
				S5_1655884	3	1.0:1.0:0.3
				S5_1574735	1	1.0:1.1:0.3
				S5_1612574	0	1.0:1.1:0.3
				S5_1714208	3	1.0:1.1:0.3
				S5_1957413	5	1.0:1.2:0.3
				S5_1911540	5	1.0:0.9:0.3
				S5_1829302	5	1.0:1.0:0.3
				S5_2045991	6	1.0:1.1:0.3
				S5_2013813	5	1.0:1.1:0.4
				S5_2794802	5	1.0:1.3:0.4
				S5_2747340	3	1.0:1.4:0.4
				S5_2476241	4	1.0:1.4:0.4
				S5_2709016	3	1.0:1.1:0.4
				S5_2747462	4	1.0:0.9:0.3
				S5_2624570	2	1.0:1.4:0.3
				S5_2021806	1	1.0:1.3:0.3
S5_2291998	0	1.0:1.3:0.3	18.41
				S5_2564056	3	1.0:1.3:0.3
				S5_2526811	1	1.0:1.2:0.2
				S5_2708941	3	1.0:0.8:0.4
				[S5_2708945]	3	1.0:0.8:0.4
				S5_2649968	4	1.0:1.1:0.4
				S5_3042177	8	1.0:1.1:0.6
				S5_3413988	1	1.0:1.0:0.6
				S5_3412301	0	1.0:1.2:0.6
				S5_3344186	0	1.0:1.0:0.4
				S5_3164991	3	1.0:1.1:0.4
				S5_3347546	6	1.0:0.8:0.4
				S5_3347531	6	1.0:0.9:0.4
				S5_3209424	15	1.0:0.7:0.3
				S5_3064913	3	1.0:1.0:0.4
				S5_3209987	2	1.0:1.1:0.4
				S5_3070191	1	1.0:1.1:0.4
				S5_3215586	0	1.0:1.2:0.4
				S5_3210114	15	1.0:1.0:0.3
				[S5_3210145]	15	1.0:1.0:0.3
				S5_2839776	5	1.0:1.0:0.5
				[S5_2839751]	5	1.0:1.0:0.5
				S5_2843125	5	1.0:1.3:0.5
				S5_2843163	5	1.0:1.3:0.5
				[S5_2843117]	5	1.0:1.3:0.5
				S5_2853270	4	1.0:1.1:0.5
				[S5_2853252]	4	1.0:1.1:0.5
				[S5_2853249]	4	1.0:1.1:0.5
				S5_3534541	14	1.0:0.9:0.4
				S5_3781798	2	1.0:0.9:0.4
				S5_3656696	6	1.0:0.6:0.2
				[S5_3656699]	6	1.0:0.6:0.2
				[S5_3656698]	6	1.0:0.6:0.2
				[S5_3656700]	6	1.0:0.6:0.2
				S5_4938920	16	1.0:0.6:0.3
				[S5_4938885]	16	1.0:0.6:0.3
				S5_3217164	11	1.0:0.8:0.4
				S5_3288445	16	1.0:0.7:0.6
				S5_2769743	16	0.5:0.6:1.0
				S5_2488079	11	1.0:0.8:0.3
				S5_3050906	4	1.0:0.7:0.4
				S5_3091944	9	1.0:0.7:0.4
				S5_3477948	8	1.0:0.8:0.5
				S5_3065003	2	1.0:1.0:0.3
				S5_3367394	6	1.0:1.0:0.4
				S5_3303061	4	1.0:1.0:0.4
				S5_3394189	6	1.0:0.9:0.4
				S5_3091854	10	1.0:0.9:0.4
				S5_3728411	3	1.0:1.2:0.4
				S5_3170534	1	1.0:1.2:0.3
				S5_3578238	0	1.0:1.4:0.3
S5_3727023	2	1.0:1.2:0.3	21.61
				S5_3785808	1	1.0:1.2:0.4
				S5_3785760	0	1.0:1.2:0.4
				S5_4347400	0	1.0:1.2:0.4
				S5_4346669	3	1.0:1.1:0.4
				S5_4123033	2	1.0:1.2:0.4
				S5_4346627	3	1.0:1.1:0.4
				S5_4521490	0	1.0:1.2:0.4
				S5_4504073	0	1.0:1.2:0.4
				S5_4522013	2	1.0:1.0:0.4
				S5_4742626	2	1.0:1.1:0.4
				S5_4742535	0	1.0:1.1:0.4
				S5_4755776	1	1.0:0.9:0.4
				S5_4576859	8	1.0:0.7:0.4
				S5_4797956	16	1.0:0.7:0.5
				S5_3920278	12	1.0:0.7:0.4
				S5_3593170	19	1.0:0.8:0.6
				S5_2769719	16	1.0:0.7:0.5
				S5_4205503	16	1.0:0.7:0.4
				S5_4002126	1	1.0:1.1:0.5
				[S5_4002128]	1	1.0:1.1:0.5
				S5_4346226	11	1.0:0.9:0.4
				S5_4034843	6	1.0:0.8:0.4
				S5_4122847	17	1.0:0.7:0.4
				S5_4122941	14	1.0:0.6:0.5
				S5_4683876	6	1.0:0.8:0.6
				S5_4521541	4	1.0:1.0:0.4
				[S5_4521562]	4	1.0:1.0:0.4
				S5_4366109	4	1.0:0.9:0.4
				S5_3364913	13	1.0:0.7:0.4
				S5_4452837	9	1.0:0.9:0.5
				[S5_4452864]	9	1.0:0.9:0.5
				S5_4456265	6	1.0:1.1:0.5
				S5_4448440	5	1.0:0.9:0.4
				S5_4366180	2	1.0:0.9:0.4
				S5_3303771	5	1.0:1.0:0.6
				S5_3574783	15	1.0:0.8:0.5
				S5_3571245	9	1.0:1.0:0.5
				S5_3413936	1	1.0:1.0:0.4
				[S5_3413990]	1	1.0:1.0:0.4
				[S5_3413965]	1	1.0:1.0:0.4
				S5_3941609	10	1.0:0.8:0.4
				S5_3601540	19	1.0:0.7:0.5
				S5_3788646	7	1.0:1.0:0.5
				[S5_3788615]	7	1.0:1.0:0.5
				[S5_3788650]	7	1.0:1.0:0.5
				S5_3625810	10	1.0:0.9:0.5
				S5_3364744	8	1.0:0.9:0.4
				S5_3578418	5	1.0:0.9:0.4
				[S5_3578409]	5	1.0:0.9:0.4
				S5_3452280	10	1.0:0.9:0.5
				S5_3742121	1	1.0:1.1:0.5
				S5_3503957	6	1.0:0.8:0.3
				S5_3451986	3	1.0:1.1:0.4
				S5_3539057	4	1.0:1.1:0.3
				S5_3506643	5	1.0:1.2:0.4
				[S5_3506660]	5	1.0:1.2:0.4
				S5_3364644	5	1.0:1.0:0.5
				S5_4296605	2	1.0:0.9:0.4
				S5_3941685	4	1.0:1.1:0.4
[S5_3941732]	0	1.0:1.2:0.4	22.96
S5_3941725	0	1.0:1.2:0.4	22.96
				S5_4488740	6	1.0:0.9:0.4
				S5_4745673	7	1.0:0.8:0.4
				S5_4620450	6	1.0:0.8:0.4
				S5_5013597	16	1.0:0.8:0.5
				S5_4590544	11	1.0:0.6:0.5
				[S5_4590537]	11	1.0:0.6:0.5
				S5_4487781	10	1.0:0.7:0.5
				S5_4291705	16	1.0:0.7:0.4
				S5_4679025	8	1.0:0.9:0.6
				S5_4613276	3	1.0:0.9:0.5
				S5_4685779	14	1.0:0.7:0.5
S5_5139926	5	1.0:0.9:0.3	29.67
				S5_5332577	3	1.0:0.9:0.4
				[S5_5332585]	3	1.0:0.9:0.4
				S5_5394715	0	1.0:1.0:0.4
				S5_5179853	1	1.0:1.0:0.4
				S5_5179883	0	1.0:1.2:0.4
				S5_5388233	0	1.0:1.2:0.3
				S5_5503713	1	1.0:1.0:0.3
				S5_5305376	1	1.0:1.0:0.4
				S5_5305440	5	1.0:0.8:0.4
				S5_5543352	12	1.0:0.6:0.5
				S5_4930135	12	1.0:0.6:0.4
				S5_4724522	2	1.0:0.8:0.6
				[S5_4724512]	2	1.0:0.8:0.6
				S5_4626186	10	1.0:0.8:0.4
				S5_4680717	1	1.0:1.0:0.5
				S5_4590657	8	1.0:0.8:0.4
				S5_5332501	2	1.0:1.0:0.4
				[S5_5332475]	2	1.0:1.0:0.4
				S5_5251242	6	1.0:1.0:0.4
				S5_5145927	7	1.0:0.9:0.4
				S5_5145960	7	1.0:1.0:0.4
				S5_5179784	1	1.0:1.0:0.5
				S5_5239147	0	1.0:1.0:0.3
				S5_5420642	4	1.0:1.0:0.4
				S5_5328957	3	1.0:1.1:0.4
				S5_5328913	6	1.0:1.0:0.4
				S5_5302839	8	1.0:0.8:0.6
				S5_4738810	18	1.0:0.6:0.6
				S5_5014942	16	1.0:0.8:0.4
				S5_5014912	16	1.0:0.7:0.3
				S5_5422062	10	1.0:0.7:0.3
				S5_5297629	9	1.0:0.8:0.4
				S5_5218103	8	1.0:0.8:0.5
				S5_5163302	13	1.0:0.7:0.4
				S5_5526300	14	1.0:0.7:0.3
				S5_5394832	18	1.0:0.7:0.4
				S5_5466013	12	1.0:0.5:0.4
				S5_5015051	12	1.0:0.7:0.4
				[S5_5015039]	12	1.0:0.7:0.4
				S5_4899009	7	1.0:0.8:0.4
				S5_4930231	14	1.0:0.7:0.4
				S5_4939036	2	1.0:0.8:0.4
				S5_5013689	14	1.0:0.5:0.4
				S5_4804721	2	1.0:0.9:0.4
				S5_5015093	1	1.0:0.8:0.3
				[S5_5015092]	1	1.0:0.8:0.3
				S5_4793220	2	1.0:1.0:0.4
				S5_4744979	0	1.0:1.2:0.4
				S5_4934297	4	1.0:1.0:0.3
				S5_4992857	0	1.0:1.1:0.3
				S5_4942556	4	1.0:0.9:0.3
				S5_4745363	9	1.0:0.7:0.3
				S5_4745794	3	1.0:0.8:0.4
				S5_4685886	10	1.0:0.6:0.4
				[S5_4685909]	10	1.0:0.6:0.4
				[S5_4685937]	10	1.0:0.6:0.4
				S5_5144630	10	1.0:0.6:0.5
				S5_5245459	10	1.0:0.7:0.5
				S5_5297694	8	1.0:0.7:0.4
				S5_5224621	16	1.0:0.6:0.6
				S5_5144789	17	1.0:0.7:0.8
				S5_5092075	7	1.0:1.1:0.4
				S5_5492691	0	1.0:0.9:0.4
				S5_5541356	1	1.0:1.0:0.5
				S5_5543211	8	1.0:0.7:0.6
				[S5_5543231]	8	1.0:0.7:0.6
				S5_5562151	0	1.0:1.1:0.3
[S5_5500994]	1	1.0:1.0:0.3	32.02
S5_5500975	1	1.0:1.0:0.3	32.02
[S5_6292246]	0	1.0:1.1:0.3	37.52
S5_6292256	0	1.0:1.1:0.3	37.52
				S5_6240998	1	1.0:1.0:0.4
				S5_6333146	2	1.0:1.1:0.4
				S5_6583494	3	1.0:0.9:0.4
				S5_6196840	7	1.0:0.9:0.3
				S5_5974504	5	1.0:1.0:0.5
				S5_6057204	12	1.0:0.9:0.4
				S5_6517646	1	1.0:1.0:0.4
				S5_6119247	0	1.0:1.0:0.4
				S5_6283377	0	1.0:1.1:0.4
				S5_7168186	2	1.0:1.0:0.4
				S5_7349232	6	1.0:0.9:0.4
				S5_6754274	5	1.0:0.8:0.5
				S5_7149650	0	1.0:0.9:0.4
				S5_7348553	1	1.0:0.9:0.5
				S5_6119196	0	1.0:1.0:0.5
				S5_5974447	6	1.0:1.0:0.7
				S5_6057590	10	1.0:0.9:0.5
				S5_6267527	10	1.0:0.6:0.4
				S5_6241241	17	1.0:0.6:0.4
				S5_7487999	16	1.0:0.5:0.5
				S5_7369445	15	1.0:0.6:0.4
				S5_6527333	15	1.0:0.8:0.4
				S5_6700943	3	1.0:0.7:0.3
				[S5_6700918]	3	1.0:0.7:0.3
				S5_5828079	12	1.0:0.5:0.3
				S5_5828091	12	1.0:0.5:0.4
				S5_5779606	14	1.0:0.7:0.4
				S5_5936760	12	1.0:0.8:0.4
				[S5_5936734]	12	1.0:0.8:0.4
				S5_5695501	15	1.0:0.5:0.4
				S5_5876235	7	1.0:0.8:0.5
				S5_5852291	2	1.0:0.9:0.4
				[S5_5852285]	2	1.0:0.9:0.4
				S5_5654695	3	1.0:0.9:0.4
				S5_5959070	1	1.0:1.1:0.4
				S5_5873799	5	1.0:1.0:0.4
				S5_6666014	6	1.0:0.9:0.4
				[S5_6666028]	6	1.0:0.9:0.4
				S5_6673438	2	1.0:0.9:0.4
				S5_6524566	10	1.0:0.8:0.4
				S5_6539016	15	1.0:0.6:0.3
				S5_6685473	1	1.0:0.8:0.4
				S5_7106626	16	1.0:0.5:0.6
				S5_7084137	11	1.0:0.6:0.5
				S5_6968192	2	1.0:0.8:0.4
				S5_6419621	7	1.0:0.8:0.5
				S5_7019334	2	1.0:0.9:0.4
				[S5_7019358]	2	1.0:0.9:0.4
				S5_6966730	0	1.0:1.1:0.4
				S5_6692038	2	1.0:1.0:0.4
				S5_7145613	5	1.0:0.8:0.4
				[S5_7145610]	5	1.0:0.8:0.4
				[S5_7145612]	5	1.0:0.8:0.4
				S5_6262117	6	1.0:0.9:0.4
				[S5_6262152]	6	1.0:0.9:0.4
				S5_6117000	5	1.0:0.9:0.5
				[S5_6117002]	5	1.0:0.9:0.5
				S5_6053835	3	1.0:1.0:0.4
				S5_6035878	7	1.0:0.7:0.5
				S5_6240971	5	1.0:0.8:0.6
				S5_6240975	5	1.0:0.8:0.8
				S5_7106941	11	1.0:0.8:0.8
				S5_7106932	11	1.0:0.7:0.8
				[S5_7106958]	11	1.0:0.7:0.8
				S5_6384413	7	1.0:0.8:0.5
				[S5_6384426]	7	1.0:0.8:0.5
				S5_6692264	6	1.0:0.8:0.4
				S5_7128588	4	1.0:0.9:0.4
				[S5_7128611]	4	1.0:0.9:0.4
				S5_7369657	15	1.0:0.7:0.4
				S5_7368630	8	1.0:0.7:0.4
				S5_7015478	10	1.0:0.7:0.4
				S5_6134026	12	1.0:0.6:0.3
				S5_6330102	7	1.0:0.8:0.4
				S5_6498223	3	1.0:0.9:0.4
S5_6685505	6	1.0:1.0:0.3	39.89
				S5_7733450	0	1.0:1.1:0.3
				S5_7615773	3	1.0:1.0:0.3
				S5_7544010	0	1.0:1.1:0.3
				S5_7624848	4	1.0:0.9:0.4
				S5_7667480	2	1.0:0.9:0.4
				S5_7564157	3	1.0:0.8:0.3
				S5_7564118	3	1.0:0.8:0.4
				S5_7564258	3	1.0:0.7:0.3
				S5_7750698	12	1.0:0.6:0.4
				S5_7718521	14	1.0:0.7:0.5
				S5_7581973	2	1.0:0.8:0.4
				S5_7667523	5	1.0:0.9:0.4
				S5_7573520	11	1.0:0.7:0.9
				S5_6527287	15	0.2:0.7:1.0
				S5_8071857	3	1.0:1.0:0.6
				S5_8144055	10	1.0:0.6:0.4
				S5_8242287	6	1.0:0.7:0.4
				S5_7669011	15	1.0:0.6:0.4
				S5_7667618	7	1.0:0.8:0.4
				[S5_7667589]	7	1.0:0.8:0.4
				[S5_7667588]	7	1.0:0.8:0.4
				S5_7528898	1	1.0:0.9:0.3
				S5_7483616	4	1.0:0.8:0.3
				S5_7847631	10	1.0:0.9:0.3
				S5_8225147	10	1.0:0.8:0.3
				S5_7986717	2	1.0:0.8:0.3
				S5_7986840	0	1.0:1.0:0.3
				S5_8115553	1	1.0:1.0:0.4
[S5_7955282]	0	1.0:1.1:0.3	43.68
S5_7955279	0	1.0:1.1:0.3	43.68
				S5_8046563	4	1.0:0.9:0.3
				S5_8091652	19	1.0:0.6:0.4
				S5_8241976	9	1.0:0.8:0.4
				S5_8700207	9	1.0:0.8:0.3
				S5_8771137	4	1.0:0.9:0.4
				S5_8651846	0	1.0:0.8:0.3
				S5_8702528	3	1.0:0.8:0.5
				S5_8689910	2	1.0:0.9:0.4
				S5_9023627	5	1.0:1.0:0.5
				S5_9392538	15	1.0:0.8:0.4
				S5_8790468	10	1.0:0.7:0.3
				S5_8903735	2	1.0:0.8:0.4
				[S5_8903732]	2	1.0:0.8:0.4
				[S5_8903739]	2	1.0:0.8:0.4
				S5_8411720	3	1.0:0.9:0.3
				S5_8702713	4	1.0:0.9:0.4
				S5_8370761	6	1.0:0.8:0.5
				[S5_8370803]	6	1.0:0.8:0.5
				S5_8652113	9	1.0:0.7:0.4
				S5_8702431	10	1.0:0.8:0.4
				S5_9299606	15	1.0:0.6:0.4
				S5_8995761	13	1.0:0.8:0.4
				S5_8935172	3	1.0:0.9:0.5
				S5_8667567	6	1.0:0.6:0.7
				[S5_8667589]	6	1.0:0.6:0.7
				[S5_8667605]	6	1.0:0.6:0.7
				[S5_8667606]	6	1.0:0.6:0.7
				S5_8682100	4	1.0:0.8:0.4
				S5_8441675	5	1.0:0.9:0.4
				S5_8441630	1	1.0:0.9:0.4
				S5_8407874	3	1.0:1.0:0.4
				S5_8441756	0	1.0:1.0:0.4
				S5_8440390	1	1.0:1.0:0.3
				S5_8386528	1	1.0:1.0:0.4
				S5_8511896	2	1.0:0.9:0.4
				S5_8370954	3	1.0:1.1:0.4
				S5_8988401	0	1.0:1.1:0.4
[S5_9941690]	0	1.0:1.1:0.3	49.14
[S5_9941656]	0	1.0:1.1:0.3	49.14
[S5_9941669]	0	1.0:1.1:0.3	49.14
S5_9941681	0	1.0:1.1:0.3	49.14
				S5_9653235	0	1.0:1.2:0.3
				S5_9568686	1	1.0:1.0:0.4
				S5_9613767	0	1.0:1.0:0.4
				S5_9262108	0	1.0:1.1:0.4
				S5_9026045	3	1.0:0.9:0.4
				S5_9179362	8	1.0:0.8:0.4
				S5_9551986	1	1.0:1.0:0.2
				S5_9690323	7	1.0:1.0:0.3
				S5_9685250	0	1.0:1.1:0.3
				S5_9983896	5	1.0:1.0:0.3
				[S5_9983902]	5	1.0:1.0:0.3
				[S5_9983901]	5	1.0:1.0:0.3
				[S5_9983907]	5	1.0:1.0:0.3
				[S5_9983905]	5	1.0:1.0:0.3
				S5_9985921	2	1.0:0.9:0.3
				S5_9880561	4	1.0:0.9:0.3
				S5_9842706	4	1.0:1.0:0.3
				S5_9581222	16	1.0:0.6:0.3
				S5_10438668	6	1.0:0.9:0.2
				S5_10116654	2	1.0:1.0:0.3
				S5_10427740	8	1.0:0.7:0.5
				S5_11583041	8	1.0:0.8:0.5
				S5_11642629	5	1.0:1.0:0.5
				S5_11469836	6	1.0:1.0:0.5
				S5_11741734	6	1.0:1.0:0.5
				S5_11381579	1	1.0:1.1:0.5
				S5_11596233	14	1.0:0.8:0.5
				[S5_11596249]	14	1.0:0.8:0.5
				S5_12203166	7	1.0:0.9:0.4
				S5_11601357	3	1.0:1.2:0.6
				S5_11791093	6	1.0:1.0:0.5
				S5_11929733	5	1.0:1.2:0.5
				S5_11170304	2	1.0:1.1:0.4
				S5_10469131	3	1.0:1.0:0.4
				[S5_10469127]	3	1.0:1.0:0.4
				[S5_10469098]	3	1.0:1.0:0.4
				S5_11056073	5	1.0:1.1:0.4
				[S5_11056065]	5	1.0:1.1:0.4
				S5_11055970	7	1.0:0.9:0.4
				S5_10266243	4	1.0:0.9:0.4
				S5_10322974	14	1.0:0.9:0.5
				S5_10508405	11	1.0:0.9:0.4
				S5_10659546	3	1.0:0.8:0.3
				S5_10788606	13	1.0:0.6:0.4
				S5_9938023	9	1.0:0.8:0.3
				S5_9953301	7	1.0:0.8:0.4
				S5_10221973	6	1.0:0.9:0.3
				S5_9985436	0	1.0:1.0:0.4
				S5_9893738	3	1.0:0.9:0.4
				S5_9951177	4	1.0:0.9:0.4
				S5_9983929	4	1.0:0.9:0.3
				S5_9935228	11	1.0:0.9:0.3
				S5_9923371	2	1.0:0.9:0.4
				[S5_9923397]	2	1.0:0.9:0.4
				S5_9986970	3	1.0:1.0:0.4
				S5_9880374	3	1.0:1.0:0.4
				S5_9690446	7	1.0:0.9:0.4
				[S5_9690464]	7	1.0:0.9:0.4
				[S5_9690426]	7	1.0:0.9:0.4
				S5_9026141	3	1.0:0.8:0.4
				S5_9315273	12	1.0:0.9:0.3
				S5_9023663	3	1.0:0.9:0.4
				[S5_9023664]	3	1.0:0.9:0.4
				[S5_9023667]	3	1.0:0.9:0.4
				S5_9209213	1	1.0:1.0:0.4
				S5_9050006	1	1.0:0.7:0.4
				S5_9198107	6	1.0:0.9:0.4
				S5_9199218	1	1.0:1.1:0.3
				S5_9551494	1	1.0:1.0:0.4
				[S5_9551539]	1	1.0:1.0:0.4
				S5_9552205	9	1.0:0.9:0.4
				S5_9454486	7	1.0:0.8:0.4
				S5_9154557	6	1.0:0.9:0.4
				S5_9407933	2	1.0:0.9:0.4
				S5_9649624	7	1.0:0.9:0.4
				S5_10094684	3	1.0:0.8:0.3
				S5_9924209	13	1.0:0.6:0.4
				S5_9577345	15	1.0:0.6:0.4
				S5_9763181	7	1.0:0.6:0.3
				S5_10705316	17	1.0:0.6:0.5
				S5_12420991	5	1.0:1.1:0.5
				[S5_12420951]	5	1.0:1.1:0.5
				S5_11860513	2	1.0:1.1:0.5
				S5_11066536	5	1.0:0.9:0.4
				S5_11110832	2	1.0:1.1:0.5
				S5_10570760	5	1.0:0.9:0.4
				S5_10617096	0	1.0:1.0:0.4
				S5_10508618	0	1.0:1.1:0.4
				S5_10095874	1	1.0:1.1:0.4
				S5_10116538	2	1.0:1.1:0.4
				S5_10788669	1	1.0:1.1:0.4
				S5_10541320	13	1.0:0.9:0.4
				S5_10570541	10	1.0:0.9:0.4
				S5_10761533	13	1.0:0.6:0.4
				S5_10469030	17	1.0:0.6:0.4
				S5_10520541	16	1.0:0.6:0.4
				S5_10459360	10	1.0:0.7:0.4
				S5_10438736	4	1.0:1.0:0.5
				S5_10297906	0	1.0:1.0:0.4
				[S5_10297912]	0	1.0:1.0:0.4
				S5_11059122	1	1.0:1.0:0.4
				S5_11110984	4	1.0:0.9:0.4
				S5_10464321	1	1.0:0.8:0.4
				S5_10464286	1	1.0:0.9:0.5
				S5_9272173	3	1.0:1.0:0.4
				S5_9547675	2	1.0:1.0:0.4
				S5_9052019	11	1.0:0.7:0.5
				S5_9154386	1	1.0:1.0:0.5
				[S5_9154385]	1	1.0:1.0:0.5
				[S5_9154387]	1	1.0:1.0:0.5
				[S5_9154388]	2	1.0:1.0:0.5
				S5_9299238	11	1.0:1.0:0.3
				[S5_9299189]	11	1.0:1.0:0.3
				S5_9547489	3	1.0:1.0:0.4
				S5_8988391	1	1.0:1.0:0.5
				S5_8957482	3	1.0:1.0:0.4
				S5_9023738	2	1.0:1.0:0.4
				S5_9492513	0	1.0:1.1:0.4
				S5_9547591	6	1.0:1.1:0.4
				S5_9436890	4	1.0:0.9:0.4
				S5_9318013	9	1.0:0.7:0.4
				S5_9315371	7	1.0:0.8:0.4
				S5_8957605	4	1.0:0.9:0.5
				S5_9438526	14	1.0:0.7:0.5
				S5_8955340	11	1.0:0.5:0.8
				S5_8689828	0	1.0:1.1:0.6
				S5_9179460	8	1.0:1.1:1.0
				S5_10545955	14	1.0:0.5:0.8
				[S5_10545988]	14	1.0:0.5:0.8
				S5_10414496	14	1.0:0.6:0.7
				[S5_10414510]	14	1.0:0.6:0.7
				S5_10316062	11	1.0:0.8:0.4
				S5_10128264	8	1.0:0.9:0.5
				[S5_10128282]	8	1.0:0.9:0.5
				S5_10568515	3	1.0:0.9:0.4
				S5_10616492	2	1.0:1.0:0.4
				S5_10666757	2	1.0:1.1:0.4
				S5_10881521	0	1.0:1.2:0.4
S5_10489693	1	1.0:1.1:0.4	50.95
				S5_12344263	18	1.0:0.7:0.6
				S5_12806838	18	1.0:0.9:0.6
				S5_12077032	3	1.0:1.0:0.6
				S5_12675646	4	1.0:0.9:0.5
				[S5_12675613]	4	1.0:0.9:0.5
				S5_12160955	10	1.0:1.0:0.6
				S5_11791000	4	1.0:1.0:0.5
				S5_12445616	7	1.0:1.1:0.6
				S5_12161087	11	1.0:1.0:0.6
				S5_12165579	4	1.0:1.1:0.5
				S5_11814034	4	1.0:1.0:0.5
				S5_12675539	8	1.0:1.2:0.5
[S5_13530925]	0	1.0:1.4:0.4	57.41
S5_13530937	0	1.0:1.4:0.4	57.41
				S5_13530904	3	1.0:1.4:0.5
				S5_15807612	0	1.0:1.5:0.4
				S5_13556644	3	1.0:1.4:0.4
				S5_13285052	1	1.0:1.3:0.4
				S5_16816564	1	1.0:1.5:0.5
				S5_14454870	4	1.0:1.4:0.4
				S5_16718272	5	1.0:1.2:0.4
				S5_16822940	4	1.0:1.1:0.4
				S5_17150449	8	1.0:1.0:0.5
				S5_15065607	8	1.0:1.1:0.4
				[S5_15065638]	8	1.0:1.1:0.4
				S5_17149775	5	1.0:1.4:0.5
				S5_15080762	0	1.0:1.4:0.5
				S5_17150568	3	1.0:1.2:0.6
				S5_13874256	15	1.0:1.2:0.5
				S5_20055968	8	1.0:1.2:0.6
				S5_20055954	8	1.0:1.1:0.6
				S5_18851434	8	1.0:1.0:0.7
				S5_17404328	5	1.0:1.4:0.5
				S5_17404262	4	1.0:1.3:0.5
				S5_17404442	1	1.0:1.3:0.5
				S5_20031878	6	1.0:1.3:0.4
				S5_19342116	4	1.0:1.4:0.6
				S5_20055849	9	1.0:1.2:0.6
				S5_20053792	2	1.0:1.4:0.5
				S5_20031470	2	1.0:1.4:0.5
				S5_19107364	0	1.0:1.6:0.5
				S5_17666630	0	1.0:1.7:0.4
				S5_17165500	1	1.0:1.6:0.4
				S5_13873576	6	1.0:1.3:0.4
				S5_14088079	2	1.0:1.3:0.4
				[S5_14088073]	2	1.0:1.3:0.4
				S5_15065673	3	1.0:1.5:0.5
				[S5_15065712]	3	1.0:1.5:0.5
				S5_17150417	1	1.0:1.3:0.5
				S5_16809505	2	1.0:1.4:0.2
				S5_16596347	0	1.0:1.2:0.1
				S5_13526555	6	1.0:1.1:0.1
				S5_16316358	14	1.0:1.0:0.2
				S5_15610414	8	1.0:1.2:0.3
				S5_13568408	17	1.0:0.8:0.4
				S5_17404007	15	1.0:0.9:0.6
				S5_17166892	7	1.0:1.2:0.5
				S5_14094882	7	1.0:1.0:0.5
				S5_12972791	6	1.0:1.1:0.5
				S5_12787779	2	1.0:1.1:0.5
				S5_12637843	3	1.0:1.2:0.5
				S5_12572965	0	1.0:1.3:0.4
				S5_12972937	3	1.0:1.1:0.6
				S5_13568733	6	1.0:1.0:0.5
				S5_13393700	10	1.0:1.1:0.5
				S5_16260713	5	1.0:1.2:0.6
				S5_14062628	14	1.0:0.9:0.6
				[S5_14062655]	14	1.0:0.9:0.6
				[S5_14062639]	14	1.0:0.9:0.6
				S5_17535988	10	1.0:1.1:0.4
				S5_17012143	4	1.0:1.3:0.5
				S5_16596767	0	1.0:1.3:0.4
				S5_17005751	1	1.0:1.4:0.4
				S5_16394532	7	1.0:1.3:0.6
				S5_15065790	0	1.0:1.3:0.6
				S5_15610800	0	1.0:1.4:0.5
				S5_16313793	10	1.0:1.1:0.5
				S5_14250118	3	1.0:1.3:0.7
				S5_14584789	3	1.0:1.2:0.5
				S5_14258031	13	1.0:0.6:0.3
				S5_15843870	9	1.0:1.2:0.5
				S5_15611398	3	1.0:1.2:0.5
				S5_14455909	5	1.0:1.4:0.5
				[S5_14455894]	5	1.0:1.4:0.5
				S5_13278494	3	1.0:1.3:0.4
				S5_13531926	2	1.0:1.3:0.5
				S5_16261071	1	1.0:1.4:0.5
				S5_16591260	4	1.0:1.3:0.5
				[S5_16591261]	4	1.0:1.3:0.5
				S5_13560382	8	1.0:1.1:0.5
				S5_14454832	9	1.0:0.8:0.5
				S5_18740435	7	1.0:0.9:0.4
				S5_20056369	5	1.0:1.1:0.4
				S5_12778706	0	1.0:0.7:0.4
				S5_15953141	11	1.0:0.7:0.5
				[S5_15953133]	11	1.0:0.7:0.5
				[S5_15953134]	11	1.0:0.7:0.5
				[S5_15953139]	11	1.0:0.7:0.5
				S5_15953169	13	1.0:0.7:0.5
				S5_14257906	12	1.0:0.9:0.4
				S5_19753199	2	1.0:1.3:0.5
				S5_19753284	3	1.0:1.4:0.7
				S5_19841441	0	1.0:1.4:0.5
S5_19322462	2	1.0:1.6:0.5	58.77
				S5_20599396	0	1.0:1.4:0.5
				S5_22091356	1	1.0:1.4:0.5
				[S5_22091379]	1	1.0:1.4:0.5
				S5_22091341	2	1.0:1.4:0.6
				[S5_21742674]	6	1.0:1.5:0.5
				S5_21902534	1	1.0:1.3:0.5
				S5_20479399	9	1.0:1.0:0.5
				S5_19555530	4	1.0:1.2:0.4
				S5_20184881	6	1.0:1.2:0.5
				[S5_20184908]	6	1.0:1.2:0.5
				S5_18493487	5	1.0:1.1:1.0
				S5_21558168	0	1.0:1.4:0.7
				[S5_21558201]	0	1.0:1.4:0.7
				S5_21649804	2	1.0:1.3:0.6
				S5_21649719	4	1.0:1.5:0.7
				S5_21561925	11	1.0:1.2:0.6
				S5_22732862	5	1.0:1.3:0.5
				S5_22770593	15	1.0:1.0:0.6
				S5_21428564	14	1.0:1.0:0.6
				S5_20664047	6	1.0:1.0:0.6
				[S5_20664056]	6	1.0:1.0:0.6
				S5_21020004	9	1.0:1.1:0.6
				S5_21588068	13	1.0:1.1:0.6
				S5_21020145	13	1.0:1.1:0.6
				[S5_21020157]	13	1.0:1.1:0.6
				S5_22814628	4	1.0:1.2:0.6
				[S5_22814675]	4	1.0:1.2:0.6
				S5_21558135	2	1.0:1.3:0.6
				S5_21598694	2	1.0:1.3:0.5
				S5_21036382	4	1.0:1.1:0.5
				S5_21682505	4	1.0:1.1:0.5
				S5_10379810	5	1.0:0.9:0.6
				S5_11247713	2	0.4:3.4:1.0
				S5_17404380	2	0.7:1.6:1.0
				S5_21561838	0	1.0:1.5:0.5
				[S5_21561858]	0	1.0:1.5:0.5
				[S5_21561886]	0	1.0:1.5:0.5
S5_22197600	0	1.0:1.5:0.5	60.58
				S5_22692858	12	1.0:0.9:0.6
				S5_22737709	9	1.0:1.0:0.5
S5_23550394	0	1.0:1.4:0.5	63.73
				S5_23043987	4	1.0:1.2:0.5
				S5_23550461	2	1.0:1.1:0.5
				S5_23043945	4	1.0:1.0:0.5
				S5_23236950	9	1.0:1.1:0.4
				S5_23237043	5	1.0:1.2:0.5
				S5_23709352	1	1.0:1.2:0.4
				S5_23805920	2	1.0:1.2:0.5
				[S5_23805904]	2	1.0:1.2:0.5
				S5_23855151	1	1.0:1.1:0.5
				[S5_23855137]	1	1.0:1.1:0.5
				[S5_23855167]	1	1.0:1.1:0.5
				S5_23155972	2	1.0:1.2:0.5
				S5_23156047	1	1.0:1.2:0.5
				S5_23705158	3	1.0:1.1:0.4
				S5_23599629	9	1.0:1.1:0.6
				S5_23548736	14	1.0:1.0:0.5
				S5_23548715	13	1.0:1.0:0.4
				S5_23602203	11	1.0:1.0:0.6
				S5_22962906	7	1.0:1.0:0.6
				S5_24229543	1	1.0:1.3:0.6
				S5_24196666	0	1.0:1.4:0.6
				S5_24138079	0	1.0:1.4:0.6
				S5_23855203	0	1.0:1.4:0.5
				S5_23745752	1	1.0:1.4:0.4
				S5_23709421	1	1.0:1.4:0.5
[S5_23855086]	4	1.0:1.3:0.5	64.65
S5_23855065	4	1.0:1.3:0.5	64.65
				S5_23987462	4	1.0:1.2:0.4
				S5_24248491	4	1.0:1.2:0.6
				S5_24196616	2	1.0:1.2:0.6
				S5_24230729	17	1.0:0.9:0.7
				[S5_24230753]	17	1.0:0.9:0.7
				S5_24467070	0	1.0:1.2:0.4
[S5_24515687]	7	1.0:1.3:0.6	69.52
S5_24515645	7	1.0:1.3:0.6	69.52
				S5_24483160	13	1.0:0.9:0.6
				S5_24140428	15	1.0:0.8:0.7
				[S5_24140427]	15	1.0:0.8:0.7
				S5_24143411	5	1.0:1.2:0.7
				S5_24631268	8	1.0:1.1:0.6
S5_24621558	6	1.0:1.5:0.6	74.56
				S5_24627883	12	1.0:1.0:0.7
				S5_24628019	9	1.0:1.1:0.5
				S5_24641607	10	1.0:1.1:0.5
				S5_24621450	5	1.0:1.3:0.6
				S5_26844310	5	1.0:1.2:0.8
				S5_24932047	4	1.0:1.4:1.0
S5_24951530	0	1.0:1.3:0.6	77.4
				S5_24979276	3	1.0:1.2:0.7
				S5_24822831	3	1.0:1.2:0.6
				S5_25007734	0	1.0:1.3:0.5
				S5_24862393	4	1.0:1.3:0.5
				[S5_24862361]	4	1.0:1.3:0.5
				S5_24828239	3	1.0:1.2:0.5
				S5_25017347	5	1.0:1.1:0.5
				S5_24787683	5	1.0:1.1:0.5
				S5_24860701	4	1.0:0.9:0.4
				S5_25134194	9	1.0:1.1:0.6
				S5_25426271	8	1.0:0.9:0.6
				[S5_25426295]	8	1.0:0.9:0.6
				S5_25125166	10	1.0:0.9:0.6
				S5_26445264	9	1.0:0.9:0.5
				[S5_26445234]	9	1.0:0.9:0.5
				S5_25439042	7	1.0:1.1:0.7
				S5_24769396	5	1.0:1.0:0.6
				S5_24733676	5	1.0:1.1:0.4
				S5_24787762	2	1.0:1.4:0.5
				S5_25042155	1	1.0:1.2:0.5
				S5_24978919	0	1.0:1.3:0.5
				S5_25017260	4	1.0:1.2:0.4
				S5_24933340	0	1.0:1.1:0.5
				S5_24872791	10	1.0:1.2:0.7
				S5_24734988	0	1.0:1.3:0.6
				S5_23987058	14	1.0:1.0:0.7
				[S5_23987073]	14	1.0:1.0:0.7
				S5_25007668	13	1.0:1.0:0.6
				S5_25500086	4	1.0:1.1:0.5
				[S5_25500106]	4	1.0:1.1:0.5
				S5_25500026	19	1.0:0.9:0.7
				S5_25007597	9	1.0:0.8:0.6
				[S5_25007564]	9	1.0:0.8:0.6
				S5_24871650	18	1.0:0.9:0.7
				[S5_24871647]	18	1.0:0.9:0.7
				S5_24932291	13	1.0:1.0:0.3
				S5_25729692	5	1.0:1.1:0.5
				S5_25466433	11	1.0:1.1:0.6
				S5_25160142	14	1.0:1.0:0.6
				[S5_25160119]	14	1.0:1.0:0.6
				S5_25426404	11	1.0:1.1:0.7
				S5_25208788	6	1.0:0.8:0.5
				S5_25181464	12	1.0:0.7:0.4
				[S5_25181457]	12	1.0:0.7:0.4
				S5_25181344	13	1.0:0.8:0.4
				S5_25281997	3	1.0:1.0:0.6
				S5_25455117	7	1.0:1.0:0.5
				S5_25364846	8	1.0:1.0:0.6
				S5_25685552	3	1.0:1.3:0.6
				S5_25463613	2	1.0:1.3:0.6
				S5_25327442	8	1.0:1.4:0.5
				S5_25259925	0	1.0:1.2:0.5
				S5_25291718	0	1.0:1.4:0.5
				S5_25327363	3	1.0:1.3:0.5
				S5_25337598	1	1.0:1.1:0.5
				S5_25246485	5	1.0:1.3:0.5
				S5_25187240	5	1.0:1.3:0.5
				S5_24857545	2	1.0:1.3:0.5
				S5_24822904	2	1.0:1.3:0.5
				S5_25017926	2	1.0:1.2:0.6
				S5_24860581	10	1.0:1.0:0.5
[S5_25018043]	3	1.0:1.3:0.5	78.77
S5_25018019	3	1.0:1.3:0.5	78.77
				S5_26501044	2	1.0:1.2:0.4
				S5_26551640	6	1.0:1.0:0.5
				S5_26587865	1	1.0:1.1:0.5
				S5_26222298	2	1.0:1.3:0.5
				S5_26309774	6	1.0:1.2:0.4
				S5_26309868	8	1.0:1.0:0.5
				S5_26182140	3	1.0:1.2:0.5
				S5_26215835	5	1.0:1.2:0.5
				S5_26283401	6	1.0:1.0:0.4
				S5_26391840	9	1.0:0.9:0.7
				S5_25462608	16	1.0:0.8:0.6
				S5_25592737	14	1.0:1.1:0.7
				S5_26026257	8	1.0:1.2:0.5
				S5_25940010	6	1.0:1.3:0.6
				S5_26078839	6	1.0:1.2:0.6
				S5_26180907	3	1.0:1.3:0.5
				S5_26212136	14	1.0:1.0:0.5
				[S5_26212138]	14	1.0:1.0:0.5
				S5_26661436	15	1.0:1.0:0.6
				S5_26657251	10	1.0:1.0:0.6
				S5_26267416	7	1.0:1.0:0.5
				S5_26200635	17	1.0:1.0:0.6
				[S5_26200681]	17	1.0:1.0:0.6
				S5_26194088	3	0.9:1.2:1.0
				S5_26194098	3	1.0:1.1:0.5
				S5_25330255	17	1.0:0.8:0.6
				S5_26388943	12	1.0:1.0:0.6
				S5_25987682	18	1.0:0.9:0.5
				[S5_25987662]	18	1.0:0.9:0.5
				S5_26032766	10	1.0:0.8:0.4
				[S5_26032786]	10	1.0:0.8:0.4
				S5_25263705	3	1.0:0.9:0.4
				S5_25384700	15	1.0:0.6:0.6
				S5_25926533	11	1.0:0.9:0.6
				S5_25974680	7	1.0:1.0:0.7
				[S5_25974633]	7	1.0:1.0:0.7
				S5_26323274	19	1.0:1.3:0.6
				S5_26408724	5	1.0:1.3:0.6
				S5_26370181	8	1.0:1.2:0.6
				S5_26141226	4	1.0:1.1:0.5
				[S5_26141227]	4	1.0:1.1:0.5
				S5_26282595	6	1.0:1.1:0.6
				S5_26393068	3	1.0:1.1:0.4
				S5_26159068	3	1.0:1.3:0.6
				[S5_26159091]	3	1.0:1.3:0.6
				S5_26142325	17	1.0:1.1:0.5
				S5_26370113	1	1.0:1.2:0.7
				S5_26371896	2	1.0:1.3:0.5
				S5_26342859	0	1.0:1.3:0.6
				S5_26180361	1	1.0:1.4:0.5
				S5_26447422	0	1.0:1.4:0.5
				[S5_26447436]	0	1.0:1.4:0.5
				[S5_26453318]	1	1.0:1.4:0.5
				S5_26323459	0	1.0:1.5:0.5
				S5_26074361	2	1.0:1.3:0.4
				[S5_26074349]	2	1.0:1.3:0.4
				S5_25976962	0	1.0:1.3:0.5
				S5_25797036	0	1.0:1.3:0.5
				S5_26447329	2	1.0:1.3:0.5
				S5_26157348	4	1.0:1.3:0.6
				S5_26384272	3	1.0:1.1:0.5
				S5_25976910	0	1.0:1.2:0.5
				S5_26032938	2	1.0:1.2:0.5
				S5_26418602	0	1.0:1.2:0.5
				[S5_26418629]	0	1.0:1.2:0.5
				[S5_26418601]	0	1.0:1.2:0.5
				S5_25913755	0	1.0:1.2:0.5
				S5_25927147	2	1.0:1.2:0.5
				S5_26157428	4	1.0:1.1:0.4
				S5_26393011	2	1.0:1.2:0.5
				S5_25622825	3	1.0:1.0:0.2
				S5_25446731	6	1.0:1.0:0.4
				S5_26079026	7	1.0:1.2:0.3
				S5_26666297	12	1.0:1.0:0.5
				S5_26079007	7	1.0:1.2:0.6
				S5_26093878	6	1.0:1.2:0.6
				S5_26267746	15	1.0:1.1:0.5
				S5_25973029	4	1.0:1.3:0.5
[S5_26231598]	0	1.0:1.4:0.5	82.48
[S5_26447351]	2	1.0:1.4:0.5	82.48
[S5_25973059]	3	1.0:1.4:0.5	82.48
S5_26231626	0	1.0:1.4:0.5	82.48
				S5_26658938	3	1.0:1.4:0.6
				S5_26848721	2	1.0:1.2:0.5
				S5_26848614	1	1.0:1.2:0.5
				S5_26889237	5	1.0:1.0:0.5
				S5_26910904	11	1.0:0.9:0.7
				S5_26965401	2	1.0:1.0:0.2
				S5_27020197	0	1.0:1.3:0.5
				S5_27020220	3	1.0:1.2:0.5
				S5_27013449	8	1.0:1.2:0.5
				[S5_27013483]	8	1.0:1.2:0.5
				S5_26975336	8	1.0:1.2:0.6
				S5_26948432	10	1.0:1.1:0.6
				S5_26880353	0	1.0:1.4:0.5
[S5_27723035]	1	1.0:1.3:0.4	88.48
S5_27723047	1	1.0:1.3:0.4	88.48
				S5_27457182	2	1.0:1.3:0.4
				S5_27267681	1	1.0:1.2:0.5
				S5_27339250	5	1.0:1.3:0.4
				[S5_27339258]	5	1.0:1.3:0.4
				S5_27267648	0	1.0:1.3:0.4
				S5_27444471	0	1.0:1.3:0.4
				S5_27444417	2	1.0:1.3:0.5
				S5_28049294	13	1.0:1.3:0.5
				S5_28049291	13	1.0:1.2:0.5
				[S5_28049292]	13	1.0:1.2:0.5
				[S5_28049295]	13	1.0:1.2:0.5
				[S5_28049289]	13	1.0:1.2:0.5
				[S5_28049290]	14	1.0:1.2:0.5
				S5_28117966	6	1.0:1.0:0.4
				S5_28221595	4	1.0:1.1:0.5
				S5_28232834	4	1.0:1.2:0.4
				[S5_28232859]	4	1.0:1.2:0.4
				S5_28221487	8	1.0:1.3:0.5
				[S5_28221496]	8	1.0:1.3:0.5
				S5_28243157	16	1.0:1.0:0.8
				S5_28190729	3	1.0:1.2:0.5
				S5_27692601	3	1.0:1.4:0.5
				S5_27232676	4	1.0:1.3:0.4
				S5_27236820	6	1.0:1.3:0.5
				S5_27512117	8	1.0:1.2:0.4
				S5_27267432	8	1.0:1.2:0.5
				S5_28084804	6	1.0:1.3:0.6
				S5_28084105	8	1.0:1.0:0.4
				S5_28243035	14	1.0:0.8:0.5
				S5_27103979	10	1.0:1.0:0.5
				S5_27513481	19	1.0:0.7:0.3
				S5_27863672	13	1.0:1.0:0.6
				S5_27219978	6	1.0:1.1:0.6
				S5_27393194	3	1.0:1.3:0.5
				S5_27791529	2	1.0:1.4:0.4
				S5_27692488	3	1.0:1.2:0.5
				S5_27240029	4	1.0:1.2:0.4
				S5_27234925	8	1.0:1.1:0.4
				S5_27234969	8	1.0:1.2:0.3
				S5_27236828	6	1.0:1.4:0.3
				S5_27625458	7	1.0:1.1:0.3
				S5_27652005	3	1.0:1.1:0.5
				S5_27607522	8	1.0:1.1:0.6
				S5_27512748	12	1.0:0.8:0.7
				S5_27705871	13	1.0:0.8:0.5
				S5_28108260	16	1.0:0.9:0.7
				S5_27513249	15	1.0:0.8:0.4
				S5_28108075	19	1.0:0.8:0.4
				S5_27094174	5	1.0:0.7:0.3
				S5_26844983	12	1.0:1.1:0.5
				[S5_26845010]	12	1.0:1.1:0.5
				S5_27020354	13	1.0:0.8:0.6
				S5_26965453	3	1.0:1.2:0.5
				S5_27013242	2	1.0:1.1:0.5
				S5_26878091	3	1.0:1.2:0.4
				S5_26883354	11	1.0:1.1:0.5
				S5_27013411	12	1.0:1.2:0.7
				S5_27013295	5	1.0:1.3:0.6
				S5_27059253	11	1.0:1.1:0.5
				S5_27160252	0	1.0:1.4:0.5
				S5_27160334	2	1.0:1.4:0.4
				S5_27158315	2	1.0:1.4:0.4
				S5_27705499	4	1.0:1.3:0.5
				S5_28107958	2	1.0:1.2:0.5
				S5_28114046	3	1.0:1.4:0.4
				S5_28105013	0	1.0:1.4:0.5
				S5_28105229	1	1.0:1.5:0.4
				S5_27696901	0	1.0:1.5:0.4
				S5_27724549	0	1.0:1.4:0.4
S5_27835334	1	1.0:1.4:0.4	89.84
				S5_28179547	10	1.0:1.2:0.4
				S5_28294116	4	1.0:1.2:0.5
[S5_28482277]	0	1.0:1.2:0.5	92.09
[S5_28482279]	0	1.0:1.2:0.5	92.09
[S5_28482276]	0	1.0:1.2:0.5	92.09
[S5_28482278]	0	1.0:1.2:0.5	92.09
S5_28482275	0	1.0:1.2:0.5	92.09
				S5_28319516	10	1.0:1.2:0.7
				S5_28482291	3	1.0:1.3:0.5
				S5_28337795	6	1.0:1.0:0.4
				S5_28535848	1	1.0:1.0:0.5
				[S5_28535850]	1	1.0:1.0:0.5
				[S5_28535846]	1	1.0:1.0:0.5
				[S5_28535844]	1	1.0:1.0:0.5
				[S5_28535841]	1	1.0:1.0:0.5
				[S5_28535843]	1	1.0:1.0:0.5
				[S5_28535890]	1	1.0:1.0:0.5
				S5_28535809	9	1.0:1.0:0.6
				S5_28534655	1	1.0:1.0:0.4
				S5_28512831	12	1.0:0.8:0.4
				S5_28374729	8	1.0:0.7:0.4
				S5_28382673	16	1.0:0.7:0.4
				S5_28179454	14	1.0:0.9:0.5
				S5_28453345	15	1.0:0.9:0.5
				S5_28360605	5	1.0:1.0:0.5
				S5_29011909	12	1.0:0.7:0.3
				S5_28786151	9	1.0:1.1:0.6
				S5_28786177	9	1.0:1.0:0.4
				S5_28553679	6	1.0:1.0:0.4
				S5_28534764	14	1.0:1.0:0.4
				S5_28525977	0	1.0:1.1:0.5
				S5_28980525	6	1.0:1.1:0.5
				S5_28981969	3	1.0:1.0:0.5
				S5_28740151	13	1.0:1.0:0.5
				S5_28530978	0	1.0:1.3:0.5
				S5_28525989	1	1.0:1.2:0.4
S5_28536014	2	1.0:1.2:0.4	93.9
				S5_29116116	0	1.0:1.6:0.4
				S5_29106732	0	1.0:1.3:0.2
				S5_29164456	3	1.0:1.1:0.4
				[S5_29164463]	3	1.0:1.1:0.4
				S5_29124538	16	1.0:1.0:0.5
				S5_29286954	10	1.0:1.0:0.5
				S5_29422844	8	1.0:0.9:0.8
				S5_29194436	11	1.0:0.9:0.6
				S5_29194471	17	1.0:1.0:0.5
				S5_29286848	4	1.0:0.9:0.4
				[S5_29286847]	4	1.0:0.9:0.4
				S5_29220020	13	1.0:1.2:0.3
[S5_29582429]	5	1.0:1.1:0.4	99.74
S5_29582417	5	1.0:1.1:0.4	99.74
				S5_29479077	0	1.0:1.2:0.4
				[S5_29479085]	0	1.0:1.2:0.4
				S5_29479058	0	1.0:1.2:0.4
				S5_29427650	8	1.0:1.0:0.3
				S5_29372462	0	1.0:1.3:0.3
				S5_29220266	1	1.0:1.3:0.4
				S5_29492220	3	1.0:0.9:0.3
				S5_29500754	11	1.0:0.8:0.5
				[S5_29500780]	11	1.0:0.8:0.5
				[S5_29500797]	11	1.0:0.8:0.5
				S5_29567617	0	1.0:1.2:0.4
				S5_29581011	0	1.0:1.2:0.3
				S5_29582365	3	1.0:1.0:0.3
				S5_29582285	5	1.0:1.0:0.3
				S5_29565446	7	1.0:0.9:0.4
				S5_29594339	13	1.0:0.7:0.3
				S5_29378031	18	1.0:0.7:0.5
				[S5_29378025]	18	1.0:0.7:0.5
				[S5_29378066]	18	1.0:0.7:0.5
				S5_29773143	8	1.0:0.6:0.3
				S5_29946472	8	1.0:0.7:0.3
				S5_29919508	5	1.0:0.9:0.5
				S5_29705229	3	1.0:1.0:0.5
				S5_29888388	3	1.0:1.0:0.4
				S5_29655472	4	1.0:1.1:0.4
				S5_29705106	3	1.0:1.0:0.4
				S5_29842623	8	1.0:0.9:0.4
				S5_29574396	6	1.0:1.0:0.4
				[S5_29574418]	6	1.0:1.0:0.4
				S5_30143575	6	1.0:0.9:0.4
				[S5_30143579]	8	1.0:0.9:0.4
				S5_30207973	13	1.0:0.7:0.4
				S5_30300996	7	1.0:0.9:0.3
				S5_30303116	1	1.0:1.1:0.3
				S5_30303155	2	1.0:1.0:0.4
				[S5_30303159]	2	1.0:1.0:0.4
				S5_29962936	1	1.0:1.0:0.4
				[S5_29962952]	1	1.0:1.0:0.4
				S5_29923295	5	1.0:0.9:0.4
				S5_29802765	15	1.0:0.8:0.4
				S5_29541716	6	1.0:1.0:0.4
				S5_30132171	4	1.0:1.0:0.4
				S5_29837843	5	1.0:1.0:0.4
				S5_29888618	1	1.0:1.1:0.4
				S5_29919399	5	1.0:1.1:0.4
				S5_30169267	2	1.0:1.0:0.3
				S5_30168731	2	1.0:1.1:0.3
				S5_30218785	1	1.0:1.2:0.3
				S5_30132367	1	1.0:1.2:0.3
				S5_29962979	2	1.0:1.1:0.3
				S5_30011738	6	1.0:0.9:0.3
				[S5_30011766]	6	1.0:0.9:0.3
				S5_29842533	6	1.0:0.9:0.3
				S5_30386334	4	1.0:0.9:0.4
				S5_30344164	18	1.0:0.5:0.4
				S5_30259628	10	1.0:0.9:0.4
				S5_30169225	17	1.0:0.7:0.4
				S5_30390001	9	1.0:0.7:0.4
				S5_30405289	6	1.0:0.8:0.3
				S5_29870704	4	1.0:0.9:0.3
				S5_29967150	15	1.0:0.7:0.3
				S5_29870264	3	1.0:0.7:0.3
				S5_29870271	3	1.0:0.7:0.3
				S5_30143620	9	1.0:0.9:0.3
				S5_29494890	19	1.0:0.7:0.5
				S5_29964980	15	1.0:0.6:0.4
				S5_30259524	7	1.0:0.7:0.3
				S5_30195664	6	1.0:0.8:0.3
				S5_30263325	1	1.0:1.0:0.3
[S5_30218846]	1	1.0:1.1:0.3	102.1
S5_30218852	1	1.0:1.1:0.3	102.1
				S5_30471399	1	1.0:1.0:0.3
				S5_30515621	14	1.0:0.8:0.4
				S5_30540083	0	1.0:1.2:0.7
S5_30815831	1	1.0:0.9:0.3	107.65
				S5_30992032	0	1.0:1.0:0.3
				S5_30939201	6	1.0:0.8:0.3
				S5_31241761	6	1.0:0.7:0.2
				S5_31158866	13	1.0:0.7:0.2
				S5_30994516	7	1.0:0.8:0.4
				S5_30968657	12	1.0:0.6:0.4
				S5_31248530	5	1.0:0.8:0.3
				S5_31241696	3	1.0:0.8:0.2
				S5_31447747	4	1.0:0.8:0.2
				S5_31339366	5	1.0:0.8:0.3
				S5_31062568	5	1.0:0.8:0.3
				[S5_31062567]	5	1.0:0.8:0.3
				S5_30939258	1	1.0:0.8:0.3
				S5_31367701	1	1.0:0.9:0.2
				S5_30876401	3	1.0:0.8:0.3
				S5_30806887	10	1.0:0.9:0.3
				S5_31216881	1	1.0:0.8:0.3
				S5_31296580	4	1.0:0.7:0.3
				S5_30978086	11	1.0:0.6:0.4
				[S5_30978107]	11	1.0:0.6:0.4
				S5_31048971	14	1.0:0.7:0.4
				S5_30976289	19	1.0:0.6:0.4
				[S5_30976314]	19	1.0:0.6:0.4
				[S5_30976300]	19	1.0:0.6:0.4
				S5_31077498	11	1.0:0.6:0.4
				[S5_31077470]	11	1.0:0.6:0.4
				S5_31526992	9	1.0:0.7:0.4
				[S5_31526986]	9	1.0:0.7:0.4
				S5_30875956	5	1.0:0.7:0.3
				S5_31020833	11	1.0:0.8:0.3
				S5_31084655	10	1.0:0.8:0.3
				S5_30615106	8	1.0:0.9:0.4
				S5_30540125	2	1.0:0.9:0.3
				S5_30515430	13	1.0:0.8:0.4
				S5_30830903	14	1.0:0.6:0.3
				S5_30755850	6	1.0:0.8:0.3
				S5_30835838	7	1.0:0.8:0.2
				S5_30852329	5	1.0:0.7:0.3
				[S5_30852287]	5	1.0:0.7:0.3
				S5_30776883	4	1.0:0.8:0.4
				S5_30821236	12	1.0:0.7:0.3
				S5_30812128	8	1.0:0.6:0.4
				S5_30812029	8	1.0:0.5:0.4
				S5_31100364	8	1.0:0.7:0.3
				S5_30776995	13	1.0:0.6:0.3
				S5_30779745	8	1.0:0.7:0.3
				S5_31339533	10	1.0:0.8:0.3
				S5_31070527	1	1.0:0.9:0.3
				S5_31028736	1	1.0:1.0:0.3
				S5_31028733	1	1.0:0.9:0.2
[S5_31188314]	2	1.0:1.0:0.2	109
S5_31188313	2	1.0:1.0:0.2	109
				S5_31638960	0	1.0:0.9:0.3
				S5_31855752	2	1.0:0.9:0.3
				S5_31670865	1	1.0:0.8:0.4
				S5_31741390	3	1.0:0.7:0.4
				S5_31766281	9	1.0:0.6:0.4
				S5_31561503	13	1.0:0.7:0.4
				S5_31603961	10	1.0:0.6:0.4
				S5_31767323	14	1.0:0.6:0.4
				S5_31867725	18	1.0:0.4:0.7
				S5_31563221	5	1.0:0.7:0.4
				S5_31731107	10	1.0:0.5:0.4
				S5_31609796	1	1.0:0.7:0.4
				S5_31670656	6	1.0:0.8:0.3
				S5_31682919	6	1.0:0.7:0.4
				S5_31722548	3	1.0:0.6:0.3
				S5_31020728	9	1.0:0.7:0.3
				S5_31746348	1	1.0:0.7:0.3
				S5_31615312	1	1.0:0.8:0.4
				S5_31742922	7	1.0:0.7:0.3
				[S5_31742946]	7	1.0:0.7:0.3
				S5_31771627	5	1.0:0.7:0.3
				S5_31615258	3	1.0:0.7:0.3
				[S5_31615256]	3	1.0:0.7:0.3
				S5_31610884	13	1.0:0.5:0.3
				S5_31766880	13	1.0:0.7:0.3
				S5_31288572	12	1.0:0.6:0.3
				[S5_31288570]	12	1.0:0.6:0.3
				S5_31382131	9	1.0:0.8:0.3
				S5_31587465	1	1.0:0.8:0.3
				S5_31587413	4	1.0:0.7:0.3
				[S5_31587415]	4	1.0:0.7:0.3
				[S5_31587405]	4	1.0:0.7:0.3
				[S5_31587423]	4	1.0:0.7:0.3
				S5_31664324	0	1.0:0.7:0.3
				S5_31733565	0	1.0:0.8:0.3
S5_31795380	0	1.0:0.9:0.3	111.73
				S5_31904984	1	1.0:0.9:0.3
				S5_31906141	3	1.0:0.8:0.3
				S5_32089907	4	1.0:0.6:0.3
				S5_31977168	5	1.0:0.6:0.3
				S5_31902985	3	1.0:0.6:0.4
				S5_17287295	7	1.0:0.6:1.0
				S5_31903222	11	1.0:0.6:0.3
				S5_32512277	19	1.0:0.5:0.4
				S5_32302786	4	1.0:0.7:0.3
				S5_32371591	0	1.0:0.9:0.2
[S5_32562748]	0	1.0:1.0:0.3	114.87
[S5_32562729]	0	1.0:1.0:0.3	114.87
S5_32562749	0	1.0:1.0:0.3	114.87
				S5_32374471	1	1.0:0.9:0.3
				[S5_32374475]	1	1.0:0.9:0.3
				[S5_32374501]	1	1.0:0.9:0.3
				S5_32451699	8	1.0:0.7:0.3
				S5_32661461	12	1.0:0.7:0.4
				S5_32499978	13	1.0:0.6:0.4
				S5_32833210	14	1.0:0.6:0.4
				S5_32833327	19	1.0:0.5:0.4
				S5_33024309	10	1.0:0.6:0.6
				S5_32931765	8	1.0:0.7:0.4
				S5_32812484	4	1.0:0.9:0.3
				S5_32493260	2	1.0:0.9:0.3
				S5_32328307	2	1.0:0.9:0.3
				S5_32790644	2	1.0:0.9:0.3
				[S5_32790683]	2	1.0:0.9:0.3
				S5_32657646	6	1.0:0.9:0.3
				S5_32246475	1	1.0:0.8:0.3
				S5_32405518	4	1.0:0.8:0.2
				S5_32436155	3	1.0:0.8:0.3
				S5_32302676	2	1.0:0.8:0.4
				S5_33021505	14	1.0:0.6:0.3
				S5_32405777	8	1.0:0.6:0.4
				S5_32464537	5	1.0:0.6:0.3
				S5_32477520	11	1.0:0.6:0.3
				S5_32449583	9	1.0:0.6:0.3
				S5_33101885	13	1.0:0.6:0.3
				S5_33104770	8	1.0:0.8:0.3
				S5_33204064	6	1.0:0.8:0.3
				S5_33061885	3	1.0:0.9:0.3
				S5_32964986	3	1.0:0.8:0.3
				S5_33006889	7	1.0:0.7:0.3
				S5_33106800	9	1.0:0.8:0.3
				S5_33102156	6	1.0:0.9:0.3
				S5_33074833	2	1.0:1.0:0.3
				S5_32936522	1	1.0:0.9:0.3
				[S5_32936524]	1	1.0:0.9:0.3
				[S5_32936547]	1	1.0:0.9:0.3
				S5_32853504	3	1.0:0.8:0.3
				S5_32913284	0	1.0:0.9:0.2
				S5_32627702	1	1.0:0.8:0.3
				S5_32405061	10	1.0:0.6:0.3
				S5_32493161	1	1.0:0.8:0.3
				S5_32660098	17	1.0:0.6:0.3
				S5_32657586	1	1.0:0.7:0.4
				S5_32661626	6	1.0:0.7:0.3
				S5_32675884	1	1.0:0.8:0.3
				S5_32573724	10	1.0:0.7:0.4
				S5_33364545	1	1.0:1.3:0.6
				S5_33364331	8	1.0:0.8:0.4
				S5_33456132	7	1.0:0.9:0.6
				S5_33101987	12	1.0:0.8:0.4
[S5_33203159]	3	1.0:0.9:0.3	117.62
[S5_33203168]	3	1.0:0.9:0.3	117.62
S5_33203172	3	1.0:0.9:0.3	117.62
				S5_33221067	3	1.0:1.0:0.3
				S5_33102616	7	1.0:0.7:0.4
				S5_33232428	3	1.0:0.7:0.2
				S5_33341310	4	1.0:0.7:0.3
				S5_33468582	9	1.0:0.9:0.3
				S5_33631074	5	1.0:0.8:0.4
				S5_33505841	0	1.0:0.9:0.2
				S5_33505805	3	1.0:1.0:0.3
[S5_33231131]	4	1.0:0.9:0.3	119.95
S5_33231102	4	1.0:0.9:0.3	119.95
				S5_33364469	7	1.0:0.8:0.4
				S5_33560658	3	1.0:0.7:0.3
				S5_33625602	0	1.0:1.0:0.3
S5_33620647	10	1.0:0.8:0.3	125.07
