# Supplementary material for: High-Resolution Genetic Map for Understanding the Effect of Genome-Wide Recombination Rate on Nucleotide Diversity in Watermelon
Source: G3 (Bethesda). 2014 Sep 15;4(11):2219–30. doi: 10.1534/g3.114.012815 (PMC4232547; doi:10.1534/g3.114.012815)
Supplement: Supporting Information [file supp_g3.114.012815_TableS8.xls]

## Sheet: print
Skeletons marker	Missing	Segregation	Distance	Added marker	Missing	Segregation
S6_2114369	4	1.0:1.0:0.3
				S6_2128807	3	1.0:1.0:0.3
				S6_3667654	2	1.0:0.8:0.3
				S6_2899204	1	1.0:1.1:0.3
				S6_811166	11	1.0:0.9:0.1
S6_953947	0	1.0:1.0:0.3	1.85
S6_557503	2	1.0:0.9:0.3	4.12
				S6_859258	2	1.0:1.0:0.3
				S6_2223286	12	1.0:0.9:0.5
				S6_3792575	11	1.0:0.7:0.5
				S6_158854	5	1.0:0.9:0.4
				S6_473440	6	1.0:1.1:0.4
				S6_1404657	5	1.0:0.7:0.4
				[S6_1404683]	5	1.0:0.7:0.4
[S6_1270302]	6	1.0:0.9:0.4	6.99
[S6_1270285]	6	1.0:0.9:0.4	6.99
S6_1270310	6	1.0:0.9:0.4	6.99
				S6_685275	3	1.0:1.0:0.4
				S6_2001404	6	1.0:0.8:0.5
				[S6_2001407]	6	1.0:0.8:0.5
				[S6_2001363]	6	1.0:0.8:0.5
				[S6_2001366]	6	1.0:0.8:0.5
				S6_2118528	14	1.0:0.8:0.6
				[S6_2118505]	14	1.0:0.8:0.6
				S6_474895	17	1.0:0.6:0.4
				S6_36408	6	1.0:1.0:0.5
				S6_451398	17	1.0:1.0:0.7
				[S6_451375]	17	1.0:1.0:0.7
				S6_1522171	5	1.0:1.1:0.6
				S6_32053	9	1.0:0.9:0.5
				S6_208875	8	1.0:1.0:0.5
				S6_2006063	9	1.0:0.8:0.4
				[S6_2006024]	10	1.0:0.8:0.4
				S6_1421055	17	1.0:0.8:0.5
				S6_1378564	15	1.0:1.0:0.5
				[S6_1378570]	15	1.0:1.0:0.5
				S6_948058	4	1.0:0.9:0.4
				S6_1403210	4	1.0:1.1:0.4
				[S6_1403220]	4	1.0:1.1:0.4
				[S6_1403193]	5	1.0:1.1:0.4
				S6_981165	4	1.0:1.0:0.4
				[S6_981184]	4	1.0:1.0:0.4
				S6_557908	1	1.0:1.0:0.4
				S6_1404046	2	1.0:1.0:0.4
				S6_1322787	4	1.0:0.9:0.4
				S6_20354	6	1.0:1.0:0.5
				[S6_20324]	6	1.0:1.0:0.5
				S6_1255130	11	1.0:0.9:0.4
				[S6_1255123]	11	1.0:0.9:0.4
				S6_859246	7	1.0:0.9:0.5
				S6_784024	6	1.0:1.0:0.6
				S6_1908126	6	0.7:1.0:1.0
				S6_1271968	15	1.0:0.9:0.6
				S6_1222088	13	1.0:0.9:0.5
				S6_1222086	13	1.0:1.1:0.6
				[S6_1222084]	17	1.0:1.0:0.6
				[S6_1222085]	18	1.0:1.0:0.6
				S6_1289339	10	1.0:0.8:0.5
				S6_3545079	14	1.0:0.7:0.6
				S6_3401516	11	1.0:1.0:0.7
[S6_3383984]	0	1.0:1.0:0.4	10.3
S6_3384010	0	1.0:1.0:0.4	10.3
				S6_3596456	4	1.0:1.1:0.5
				S6_3749231	0	1.0:1.3:0.4
				S6_3593957	3	1.0:1.3:0.4
				S6_3571268	9	1.0:1.2:0.6
				S6_3593884	5	1.0:1.0:0.5
				S6_1322524	13	1.0:0.8:0.5
				[S6_1322550]	13	1.0:0.8:0.5
				S6_3544844	6	1.0:0.8:0.6
				S6_1378695	12	1.0:0.8:0.7
				S6_468078	8	1.0:0.9:0.5
				[S6_468061]	8	1.0:0.9:0.5
				S6_1131557	10	1.0:0.9:0.4
				[S6_1131555]	10	1.0:0.9:0.4
				[S6_1131556]	10	1.0:0.9:0.4
				[S6_1131558]	10	1.0:0.9:0.4
				S6_257870	5	1.0:1.1:0.4
				S6_859684	18	1.0:0.7:0.4
				S6_1262401	10	1.0:0.8:0.6
				S6_2261973	5	1.0:1.0:0.5
				S6_2220328	6	1.0:1.1:0.4
				S6_2006165	2	1.0:1.1:0.4
				S6_3979072	3	1.0:1.0:0.4
				S6_364288	5	1.0:0.9:0.4
				S6_357000	1	1.0:0.7:0.3
				[S6_356996]	1	1.0:0.7:0.3
				[S6_357001]	1	1.0:0.7:0.3
				S6_1786435	8	1.0:1.0:0.4
				S6_105912	2	1.0:0.8:0.3
				[S6_105904]	2	1.0:0.8:0.3
				S6_25824881	5	1.0:0.7:0.3
				S6_23968521	7	0.1:1.0:1.0
				[S6_23968522]	7	0.1:1.0:1.0
				S6_1417458	18	0.8:0.6:1.0
				[S6_1417442]	18	0.8:0.6:1.0
				[S6_1417460]	18	0.8:0.6:1.0
				[S6_1417463]	18	0.8:0.6:1.0
				S6_1691711	0	0.9:1.3:1.0
				S6_1670213	18	1.0:1.0:0.8
				S6_3661906	14	1.0:0.8:0.5
				S6_2092065	17	1.0:0.9:0.7
				S6_1825934	7	1.0:0.9:0.5
				[S6_1825919]	7	1.0:0.9:0.5
				S6_411289	6	1.0:1.0:0.5
				[S6_411284]	6	1.0:1.0:0.5
				S6_1669466	5	1.0:1.0:0.5
				S6_2991173	6	1.0:0.8:0.6
				S6_3008973	12	1.0:1.0:0.6
				[S6_3008934]	12	1.0:1.0:0.6
				S6_3060510	4	1.0:1.1:0.5
				S6_3061133	0	1.0:1.1:0.5
				[S6_3117008]	1	1.0:1.1:0.5
				S6_3060291	1	1.0:1.1:0.5
				[S6_3117103]	2	1.0:1.1:0.5
				S6_3114416	2	1.0:1.1:0.5
				S6_2750964	14	1.0:0.7:0.6
				S6_3437715	10	1.0:0.7:0.4
				S6_3401467	8	1.0:0.9:0.5
				S6_3384038	3	1.0:1.1:0.5
				[S6_3384072]	3	1.0:1.1:0.5
				S6_3571409	2	1.0:1.2:0.4
				S6_1825864	0	1.0:1.1:0.4
				S6_1808357	0	1.0:1.2:0.4
				S6_557578	1	1.0:1.0:0.4
				S6_2263636	2	1.0:1.0:0.4
				S6_1963397	0	1.0:1.1:0.4
				[S6_3965659]	0	1.0:1.1:0.4
				[S6_1967787]	3	1.0:1.1:0.4
				S6_2006087	5	1.0:1.1:0.4
				S6_1707991	4	1.0:1.1:0.5
				S6_3923641	7	1.0:1.2:0.5
				S6_132448	1	1.0:1.0:0.4
				S6_1420498	2	1.0:1.1:0.4
				S6_411188	8	1.0:1.1:0.5
				S6_1131477	12	1.0:1.0:0.5
				S6_847442	3	1.0:0.9:0.4
				S6_1445653	2	1.0:1.0:0.4
				S6_557806	6	1.0:1.0:0.5
				S6_1291162	0	1.0:1.0:0.4
				S6_182101	5	1.0:0.9:0.4
				S6_36226	7	1.0:1.1:0.4
				S6_687507	1	1.0:1.1:0.4
				S6_1487095	2	1.0:1.0:0.4
				S6_270314	2	1.0:1.0:0.4
				S6_1420446	0	1.0:1.1:0.4
				[S6_46748]	0	1.0:1.1:0.4
				[S6_190489]	0	1.0:1.1:0.4
				[S6_1404045]	0	1.0:1.1:0.4
				S6_298009	0	1.0:1.1:0.4
				S6_1289064	11	1.0:1.2:0.5
				S6_364370	1	1.0:1.0:0.4
				S6_265310	0	1.0:1.0:0.4
				[S6_158900]	1	1.0:1.0:0.4
				[S6_1260734]	4	1.0:1.1:0.4
				[S6_158755]	7	1.0:1.1:0.4
				S6_788160	1	1.0:1.0:0.4
				S6_3437575	9	1.0:1.0:0.5
				S6_1693497	9	1.0:0.7:0.4
				S6_521114	9	1.0:0.7:0.5
				S6_534932	0	1.0:0.9:0.4
				S6_531167	5	1.0:1.0:0.5
				S6_3810456	6	1.0:1.0:0.5
				[S6_3810415]	6	1.0:1.0:0.5
				S6_3571389	11	1.0:1.1:0.6
				S6_1483104	3	1.0:1.0:0.5
				S6_36341	4	1.0:1.0:0.5
				[S6_36342]	4	1.0:1.0:0.5
				[S6_36345]	4	1.0:1.0:0.5
				[S6_36343]	5	1.0:1.0:0.5
				S6_1342242	2	1.0:0.9:0.4
				S6_1260623	5	1.0:0.9:0.4
				S6_195295	4	1.0:1.0:0.4
				S6_1271356	1	1.0:1.1:0.4
				[S6_1585699]	1	1.0:1.1:0.4
				[S6_847493]	2	1.0:1.1:0.4
				S6_788216	0	1.0:1.0:0.4
				S6_1364559	2	1.0:1.0:0.4
				S6_1648242	0	1.0:1.1:0.4
				S6_3637625	2	1.0:1.2:0.5
S6_3661785	1	1.0:1.2:0.4	12.09
				S6_2869661	1	1.0:1.0:0.4
				S6_2869621	3	1.0:1.0:0.4
				S6_2600405	0	1.0:1.0:0.4
				[S6_2614645]	2	1.0:1.0:0.4
				S6_2824345	0	1.0:1.0:0.4
				[S6_2824344]	0	1.0:1.0:0.4
				S6_2578922	2	1.0:1.0:0.4
				[S6_2578926]	2	1.0:1.0:0.4
				S6_2578901	5	1.0:0.8:0.5
				S6_2751133	11	1.0:1.0:0.5
				S6_2806305	4	1.0:1.0:0.5
				[S6_2806262]	4	1.0:1.0:0.5
				S6_2600952	5	1.0:1.0:0.5
				S6_2614597	7	1.0:1.0:0.5
				S6_2615851	3	1.0:0.9:0.5
				S6_4123186	16	1.0:0.7:0.6
				S6_4322943	16	1.0:0.7:0.5
				S6_5057392	9	1.0:1.0:0.9
				S6_9269444	3	0.3:1.1:1.0
				S6_9503324	1	0.2:1.3:1.0
				S6_18504802	1	0.1:1.2:1.0
				S6_18413479	6	0.2:1.2:1.0
				S6_23964419	2	0.2:1.4:1.0
				S6_4327465	3	0.2:1.0:1.0
				S6_21990741	5	0.1:1.0:1.0
				S6_21920276	0	0.3:1.8:1.0
				S6_25783799	11	0.3:1.7:1.0
				S6_4496203	9	1.0:1.5:1.0
				S6_2614012	16	1.0:0.8:0.6
				S6_2530100	4	1.0:1.0:0.5
				S6_2530208	3	1.0:0.9:0.5
				S6_2530155	1	1.0:1.0:0.5
				S6_4281154	3	1.0:1.0:0.5
				S6_2380337	6	1.0:1.0:0.8
[S6_4696091]	0	1.0:1.1:0.4	19.04
S6_4605839	0	1.0:1.1:0.4	19.04
				S6_4702294	0	1.0:1.1:0.4
				S6_4656877	1	1.0:1.1:0.4
				S6_4678267	7	1.0:0.9:0.5
				S6_4768973	0	1.0:1.2:0.4
				S6_4653126	0	1.0:1.3:0.4
				S6_4790658	1	1.0:1.2:0.4
				S6_4917402	0	1.0:1.1:0.4
				S6_4927766	3	1.0:1.1:0.4
				S6_5026300	4	1.0:1.0:0.3
				S6_4814404	3	1.0:1.1:0.4
				[S6_4814412]	3	1.0:1.1:0.4
				S6_4590075	2	1.0:1.1:0.4
				S6_4698033	4	1.0:1.1:0.5
				S6_4653294	5	1.0:1.1:0.4
				S6_4653413	0	1.0:1.1:0.4
				S6_4567067	1	1.0:1.0:0.4
				S6_4581278	2	1.0:1.1:0.4
				S6_4139247	2	1.0:1.0:0.6
				[S6_4139224]	2	1.0:1.0:0.6
				[S6_4139232]	2	1.0:1.0:0.6
				S6_18399093	14	0.4:1.0:1.0
				S6_4327593	13	1.0:0.8:0.5
				S6_4817445	7	1.0:0.9:0.4
				S6_4940178	7	1.0:1.1:0.4
				S6_5144955	3	1.0:0.6:0.3
				S6_4806026	9	1.0:1.0:0.4
				S6_5042302	7	1.0:1.0:0.4
				S6_4698161	6	1.0:0.9:0.4
				S6_4769493	13	1.0:0.8:0.5
				S6_4927794	7	1.0:0.9:0.3
				S6_2418427	13	1.0:0.7:0.5
				S6_4496293	6	1.0:0.9:0.3
				S6_4456826	4	1.0:1.0:0.4
				S6_4724697	3	1.0:1.0:0.4
				S6_5051416	14	1.0:0.8:0.5
				S6_4921405	11	1.0:1.0:0.5
				S6_4856984	4	1.0:1.1:0.4
				S6_5398659	7	1.0:1.1:0.4
				S6_5484502	8	1.0:1.1:0.4
				S6_5467921	0	1.0:1.2:0.4
				S6_5500378	0	1.0:1.2:0.4
				S6_5486358	12	1.0:0.9:0.7
				S6_5486919	3	1.0:1.2:0.3
[S6_5887181]	5	1.0:1.2:0.4	24.26
S6_5887186	5	1.0:1.2:0.4	24.26
				S6_6142936	1	1.0:1.2:0.3
				[S6_6142966]	1	1.0:1.2:0.3
				S6_6142526	0	1.0:1.1:0.3
				S6_5455653	7	1.0:1.1:0.4
				S6_5446529	0	1.0:1.2:0.4
				S6_5468958	0	1.0:1.0:0.4
				S6_6054232	2	1.0:1.1:0.4
				S6_6099966	3	1.0:1.3:0.5
				[S6_6099937]	3	1.0:1.3:0.5
				[S6_6099978]	3	1.0:1.3:0.5
				S6_6600505	1	1.0:1.2:0.4
				[S6_6600539]	3	1.0:1.2:0.3
				S6_6780482	5	1.0:1.4:0.4
				S6_6813259	5	1.0:1.2:0.4
				S6_7625939	7	1.0:1.2:0.5
				S6_8107468	6	1.0:1.1:0.7
				S6_7740812	9	1.0:1.2:0.5
				S6_8133783	2	1.0:1.1:0.4
				S6_7697403	3	1.0:1.3:0.4
				S6_8171943	0	1.0:1.1:0.3
				S6_7707837	0	1.0:1.4:0.4
				S6_7740967	2	1.0:1.3:0.4
				S6_8074419	3	1.0:1.3:0.4
				S6_8264156	6	1.0:1.1:0.4
				S6_8295563	7	1.0:1.1:0.3
				S6_7626273	3	1.0:1.3:0.5
				S6_8073518	3	1.0:1.0:0.5
				S6_8171056	2	1.0:0.9:0.6
				S6_8170998	2	1.0:1.1:0.5
				[S6_8170981]	2	1.0:1.1:0.5
				S6_7136670	7	1.0:1.3:0.5
				S6_7032563	3	1.0:1.1:0.3
				S6_7375912	3	1.0:1.2:0.4
				S6_6987540	11	1.0:0.7:0.4
				S6_6986616	19	1.0:0.9:0.5
				S6_7697864	7	1.0:1.0:0.4
				S6_6009584	16	1.0:0.8:0.4
				S6_6217207	6	1.0:1.0:0.4
				S6_6144165	8	1.0:1.3:0.4
				S6_5636380	4	1.0:1.1:0.5
				S6_5632192	16	1.0:1.0:0.5
				S6_5793007	10	1.0:1.2:0.6
				S6_6119877	12	1.0:0.9:0.4
				S6_5727764	9	1.0:0.8:0.5
				S6_5669208	1	1.0:1.1:0.3
				S6_5965034	3	1.0:1.1:0.4
				S6_5927079	0	1.0:1.3:0.4
				[S6_5927086]	0	1.0:1.3:0.4
				S6_5663978	2	1.0:1.3:0.4
				S6_5664017	3	1.0:1.2:0.4
				S6_6605617	6	1.0:1.2:0.5
				S6_6191924	0	1.0:1.2:0.4
				S6_6144237	5	1.0:1.1:0.5
				S6_7079567	8	1.0:0.8:0.5
				S6_7376055	1	1.0:1.1:0.4
				S6_7441210	3	1.0:1.3:0.4
				S6_8121598	3	1.0:1.3:0.4
				S6_7605450	0	1.0:1.3:0.4
				S6_6801017	1	1.0:1.3:0.4
				S6_6298771	0	1.0:1.3:0.3
				S6_6600371	1	1.0:1.4:0.3
				S6_6420669	2	1.0:1.3:0.3
				S6_6780548	2	1.0:1.3:0.3
				S6_6987518	3	1.0:1.3:0.3
				S6_7000290	2	1.0:1.3:0.3
				[S6_7000275]	2	1.0:1.3:0.3
				S6_6128192	4	1.0:1.1:0.3
				S6_5782050	0	1.0:1.3:0.3
				S6_5782080	0	1.0:1.2:0.3
				S6_5700602	0	1.0:1.3:0.4
				S6_5700626	0	1.0:1.2:0.4
				S6_6232309	8	1.0:0.9:0.5
				S6_6917052	17	1.0:1.0:0.4
				S6_7332218	3	1.0:1.1:0.4
				S6_6957769	5	1.0:1.1:0.4
				S6_7393259	3	1.0:1.1:0.4
				[S6_7393215]	3	1.0:1.1:0.4
				S6_7759804	12	1.0:1.0:0.4
				[S6_7759801]	12	1.0:1.0:0.4
				[S6_7759792]	12	1.0:1.0:0.4
				[S6_7759818]	12	1.0:1.0:0.4
				S6_6605765	8	1.0:1.0:0.4
				S6_5727909	17	1.0:0.8:0.5
				[S6_5727885]	17	1.0:0.8:0.5
				S6_6801748	11	1.0:0.7:0.4
				S6_7079651	11	1.0:1.0:0.6
				S6_5675391	13	0.7:0.5:1.0
				S6_23966793	0	0.2:1.8:1.0
				S6_18525052	0	0.1:1.3:1.0
				S6_18525101	1	0.2:1.1:1.0
				S6_18500822	9	0.1:1.0:1.0
				S6_18593474	7	0.2:1.0:1.0
				S6_18398791	4	0.1:1.0:1.0
				S6_18504415	4	0.2:1.0:1.0
				S6_18463984	8	0.2:1.1:1.0
				S6_18075584	9	0.2:1.2:1.0
				S6_6916840	16	0.6:0.7:1.0
				S6_6119988	6	0.8:1.2:1.0
				S6_6194269	0	0.9:2.1:1.0
				S6_6602862	14	1.0:0.7:0.7
				S6_6602832	14	1.0:0.7:0.5
				S6_6553027	10	1.0:0.8:0.4
				S6_6009688	10	1.0:0.7:0.3
				[S6_6009683]	10	1.0:0.7:0.3
				[S6_6009668]	10	1.0:0.7:0.3
				S6_6552838	15	1.0:1.1:0.6
				S6_8058466	17	1.0:0.9:0.5
				S6_8156772	8	1.0:1.1:0.5
				S6_7974241	19	1.0:0.9:0.5
				S6_7759651	17	1.0:0.9:0.5
				[S6_7759621]	17	1.0:0.9:0.5
				[S6_7759630]	17	1.0:0.9:0.5
				[S6_7759666]	17	1.0:0.9:0.5
				S6_7603812	9	1.0:1.1:0.4
				[S6_7603798]	9	1.0:1.1:0.4
				S6_8039642	14	1.0:1.0:0.5
				S6_7697323	18	1.0:0.9:0.6
				S6_7625789	10	1.0:1.1:0.4
				S6_7697893	1	1.0:1.2:0.4
				S6_8156892	10	1.0:1.3:0.6
				[S6_8156893]	10	1.0:1.3:0.6
				[S6_8156891]	10	1.0:1.3:0.6
				[S6_8156904]	10	1.0:1.3:0.6
				S6_6986500	17	1.0:0.9:0.7
				S6_6986073	17	1.0:1.0:0.4
				[S6_6986099]	17	1.0:1.0:0.4
				S6_8041111	9	1.0:1.1:0.5
				[S6_8041101]	9	1.0:1.1:0.5
				S6_6985937	17	1.0:1.1:0.6
				S6_7538835	18	1.0:0.9:0.5
				S6_6120030	6	1.0:0.8:0.4
				S6_6605264	6	1.0:1.2:0.4
				S6_6605742	2	1.0:1.2:0.4
				S6_6600542	2	1.0:1.1:0.4
				S6_6242649	10	1.0:1.0:0.3
				S6_6414919	9	1.0:1.1:0.4
				S6_6603820	2	1.0:1.3:0.4
S6_6820872	1	1.0:1.2:0.3	26.13
				S6_8401082	9	1.0:1.1:0.3
				S6_8380012	2	1.0:1.1:0.4
				S6_8481397	2	1.0:1.2:0.3
				[S6_8379974]	2	1.0:1.2:0.3
				S6_8827327	0	1.0:1.1:0.4
				S6_9416932	5	1.0:1.1:0.3
				S6_9413534	5	1.0:1.1:0.3
				S6_9249804	7	1.0:1.2:0.4
				S6_8526116	6	1.0:1.2:0.3
				S6_10228085	12	1.0:0.8:0.3
				S6_9966539	5	1.0:0.9:0.3
				S6_9509478	16	1.0:0.8:0.4
				S6_9674586	17	1.0:0.9:0.4
				S6_10164618	1	1.0:1.2:0.3
				S6_8526070	3	1.0:1.2:0.3
				S6_8528913	4	1.0:1.3:0.3
				S6_8679480	2	1.0:1.3:0.3
				S6_8802333	1	1.0:1.2:0.3
				S6_9262117	0	1.0:1.3:0.3
				S6_8802359	0	1.0:1.2:0.3
				[S6_8759902]	0	1.0:1.2:0.3
				[S6_9245487]	1	1.0:1.2:0.3
				S6_8802399	1	1.0:1.2:0.3
				[S6_8802384]	1	1.0:1.2:0.3
				S6_10164703	6	1.0:1.1:0.2
				S6_8406035	4	1.0:1.2:0.3
				S6_9533302	7	1.0:1.1:0.4
				[S6_9533297]	7	1.0:1.1:0.4
				S6_8827599	6	1.0:1.1:0.5
				S6_8827518	10	1.0:1.0:0.4
				[S6_8827494]	10	1.0:1.0:0.4
				S6_10186106	19	1.0:0.9:0.4
				S6_9339567	16	1.0:0.7:0.3
				S6_8681256	12	1.0:1.0:0.4
				S6_9319050	3	1.0:1.2:0.3
				S6_10156049	9	1.0:1.0:0.3
				S6_9509233	19	1.0:0.6:0.3
				S6_8412737	9	1.0:0.9:0.6
				[S6_8412741]	9	1.0:0.9:0.6
				S6_18626619	18	0.3:0.7:1.0
				[S6_18626618]	18	0.3:0.7:1.0
				S6_18441308	1	0.3:0.9:1.0
				S6_8575132	11	1.0:0.8:0.9
				[S6_8575154]	11	1.0:0.8:0.9
				S6_8412580	16	1.0:1.1:0.7
				S6_8235164	10	1.0:0.7:0.7
[S6_8577220]	2	1.0:1.0:0.4	33.63
S6_8577219	2	1.0:1.0:0.4	33.63
				S6_18586150	3	0.2:1.1:1.0
				S6_18593380	7	0.2:1.1:1.0
S6_19202915	0	1.0:0.9:0.4	54.52
				S6_21115981	3	1.0:0.8:0.4
				S6_21639079	11	1.0:0.6:0.7
				S6_18074367	16	0.3:0.9:1.0
				S6_21677325	4	0.5:1.3:1.0
				S6_20141907	16	1.0:0.7:1.0
				S6_15720359	18	1.0:0.5:0.6
				S6_19309571	2	1.0:0.8:0.2
				S6_21812234	5	1.0:0.9:0.2
				S6_21750508	1	1.0:0.9:0.2
				S6_20817062	1	1.0:0.8:0.3
				S6_20817052	0	1.0:0.9:0.4
				[S6_21115185]	2	1.0:1.0:0.4
				S6_20518452	5	1.0:0.9:0.4
				S6_20129074	2	1.0:0.8:0.4
				S6_21674372	14	1.0:0.9:0.5
				S6_21133174	12	1.0:0.7:0.4
				S6_20561890	11	1.0:0.8:0.5
				S6_19328208	4	1.0:1.0:0.4
				[S6_19328211]	4	1.0:1.0:0.4
				S6_20146488	7	1.0:1.0:0.4
				S6_19304008	2	1.0:0.8:0.4
				[S6_19304025]	2	1.0:0.8:0.4
				S6_19791421	3	1.0:0.9:0.3
				S6_21093844	0	1.0:0.9:0.4
				[S6_21093886]	0	1.0:0.9:0.4
				S6_18873638	5	1.0:0.9:0.4
				[S6_18873632]	5	1.0:0.9:0.4
				S6_21500190	2	1.0:0.9:0.4
				S6_21049825	11	1.0:0.7:0.4
				[S6_21049874]	11	1.0:0.7:0.4
				S6_20903004	17	1.0:0.6:0.3
				S6_18873503	7	1.0:0.7:0.4
				S6_19941942	2	1.0:0.8:0.3
				[S6_19941940]	2	1.0:0.8:0.3
				S6_21179148	12	1.0:0.9:0.4
				[S6_21179149]	12	1.0:0.9:0.4
				S6_21432074	12	1.0:0.7:0.5
				S6_20514836	16	1.0:0.7:0.5
				S6_19400884	10	1.0:0.6:0.3
				[S6_19400911]	10	1.0:0.6:0.3
				S6_20264148	8	1.0:0.8:0.4
				[S6_20264150]	8	1.0:0.8:0.4
				[S6_20264132]	8	1.0:0.8:0.4
				S6_19328029	4	1.0:0.8:0.5
				[S6_19328030]	4	1.0:0.8:0.5
				S6_20312801	12	1.0:0.9:0.4
				S6_21114985	4	1.0:0.8:0.4
				[S6_21114946]	4	1.0:0.8:0.4
				S6_21049449	3	1.0:0.9:0.3
				S6_20368455	0	1.0:0.9:0.3
				S6_20170010	0	1.0:1.0:0.3
				S6_19978979	1	1.0:0.9:0.3
				S6_21371216	2	1.0:0.9:0.3
				S6_21371263	3	1.0:0.8:0.3
				S6_21512752	9	1.0:1.0:0.4
				S6_21812188	5	1.0:1.0:0.4
				S6_21750428	2	1.0:0.8:0.3
				S6_21530001	7	1.0:0.7:0.3
				S6_20299380	10	1.0:0.9:0.5
				S6_19984761	5	1.0:0.8:0.4
				S6_21750325	7	1.0:0.8:0.4
				S6_20514987	8	1.0:0.8:0.5
				[S6_20514960]	8	1.0:0.8:0.5
				S6_20787385	4	1.0:0.9:0.4
				S6_20570209	3	1.0:0.8:0.4
				S6_19328633	5	1.0:0.8:0.4
				S6_21501351	1	1.0:0.9:0.3
				S6_20314669	8	1.0:1.0:0.4
				S6_19304088	4	1.0:0.9:0.4
				S6_20116407	1	1.0:1.1:0.4
				S6_20116408	1	1.0:1.0:0.4
				S6_20116403	1	1.0:1.0:0.4
				S6_19722091	1	1.0:0.9:0.4
				S6_20878124	2	1.0:0.9:0.4
				S6_20299304	6	1.0:0.9:0.4
				S6_20473927	3	1.0:0.9:0.4
				S6_20375050	4	1.0:0.9:0.4
				[S6_20375037]	4	1.0:0.9:0.4
				S6_21683671	0	1.0:0.9:0.4
				S6_21990766	5	1.0:0.9:0.4
				[S6_21990758]	5	1.0:0.9:0.4
				S6_21549398	4	1.0:1.0:0.4
				S6_21977921	11	1.0:0.8:0.4
				S6_21428255	16	1.0:0.8:0.4
				S6_21890385	6	1.0:0.9:0.3
				S6_21937592	1	1.0:0.8:0.4
				S6_21937429	1	1.0:0.9:0.4
				S6_19940119	13	1.0:0.8:0.4
				[S6_19940118]	13	1.0:0.8:0.4
				[S6_19940152]	13	1.0:0.8:0.4
				S6_20789363	17	1.0:0.8:0.3
				S6_19400752	17	1.0:0.8:0.4
				S6_20261729	14	1.0:0.5:0.6
				S6_20888468	13	1.0:0.7:0.4
				[S6_20888455]	13	1.0:0.7:0.4
				S6_21692964	6	1.0:0.7:0.4
				S6_22035216	14	1.0:0.7:0.4
				S6_21682846	11	1.0:0.8:0.4
				S6_21731532	0	1.0:1.0:0.3
				S6_20878110	1	1.0:1.0:0.4
				[S6_20473767]	1	1.0:1.0:0.4
				[S6_20878101]	1	1.0:1.0:0.4
				[S6_19358448]	2	1.0:1.0:0.4
				S6_20314564	3	1.0:0.9:0.4
				S6_19977554	4	1.0:0.9:0.4
				S6_21219670	1	1.0:0.9:0.4
				S6_21144467	6	1.0:0.9:0.4
				S6_21060873	6	1.0:0.8:0.4
				[S6_21060872]	6	1.0:0.8:0.4
				S6_21144058	9	1.0:0.7:0.5
				S6_20086532	1	1.0:0.8:0.4
				S6_18813642	2	1.0:1.0:0.4
				S6_20263970	3	1.0:0.9:0.4
				S6_21115881	0	1.0:1.0:0.4
				S6_21733151	0	1.0:1.0:0.4
				S6_18873449	1	1.0:1.0:0.4
[S6_19309597]	2	1.0:0.9:0.4	56.77
[S6_19200001]	2	1.0:0.9:0.4	56.77
S6_19403111	1	1.0:0.9:0.4	56.77
				S6_21733097	2	1.0:0.9:0.4
				S6_18792105	6	1.0:0.9:0.4
				S6_21459218	6	1.0:0.9:0.4
				[S6_21459198]	6	1.0:0.9:0.4
				S6_20726761	4	1.0:0.8:0.4
				S6_22519510	8	1.0:0.7:0.4
				S6_22268177	5	1.0:0.9:0.4
				[S6_22268172]	5	1.0:0.9:0.4
				S6_22430880	9	1.0:0.7:0.3
				S6_22526988	17	1.0:0.8:0.4
				S6_22296507	5	1.0:0.9:0.4
				S6_22522296	4	1.0:0.9:0.4
				[S6_22522298]	4	1.0:0.9:0.4
				S6_22231158	13	1.0:0.8:0.4
				S6_22330960	14	1.0:0.7:0.4
				S6_22085608	9	1.0:0.7:0.6
				S6_21512846	10	0.6:1.1:1.0
				S6_18320889	7	0.1:0.9:1.0
				S6_18623113	6	0.2:0.9:1.0
				S6_22116553	8	1.0:0.7:0.6
				S6_22150877	1	1.0:1.0:0.4
				S6_22188071	2	1.0:1.0:0.4
				S6_22101209	10	1.0:1.0:0.3
				S6_22084319	5	1.0:1.0:0.4
				S6_22500478	4	1.0:1.0:0.4
				S6_22605174	4	1.0:1.0:0.5
				S6_22363057	0	1.0:1.0:0.4
				S6_22358751	0	1.0:1.0:0.4
				S6_22580580	0	1.0:1.0:0.3
				S6_22358764	0	1.0:1.0:0.4
				S6_22554012	5	1.0:0.9:0.3
				S6_22503000	7	1.0:1.0:0.4
				S6_22211820	0	1.0:1.0:0.3
				S6_22354258	0	1.0:1.0:0.3
				S6_22389465	0	1.0:1.0:0.3
				S6_22519594	3	1.0:0.9:0.4
				[S6_22519609]	3	1.0:0.9:0.4
				[S6_22519600]	3	1.0:0.9:0.4
				S6_22140180	3	1.0:0.9:0.3
[S6_22502928]	3	1.0:0.9:0.3	60.5
S6_22502927	3	1.0:0.9:0.3	60.5
				S6_22497702	3	1.0:0.9:0.4
				[S6_22497709]	3	1.0:0.9:0.4
				S6_22522224	8	1.0:1.0:0.4
				S6_22693504	9	1.0:0.8:0.5
				S6_22870239	14	1.0:0.8:0.4
				[S6_22870263]	14	1.0:0.8:0.4
				S6_22706423	2	1.0:0.8:0.3
				S6_22999111	11	1.0:0.7:0.3
				S6_22628532	2	1.0:0.8:0.4
				S6_22080178	13	1.0:0.8:0.5
				S6_22116400	11	1.0:0.9:0.5
				S6_22711131	8	1.0:0.8:0.4
				[S6_22711123]	8	1.0:0.8:0.4
				S6_22868699	1	1.0:0.9:0.3
				S6_22796225	1	1.0:0.9:0.3
[S6_23001457]	3	1.0:0.9:0.4	64.29
S6_23001424	3	1.0:0.9:0.4	64.29
				S6_22861333	7	1.0:0.9:0.3
				S6_22327258	7	1.0:0.7:0.4
				S6_18594788	11	0.3:0.7:1.0
				S6_16869026	16	0.2:2.3:1.0
				S6_24144219	11	1.0:0.7:0.5
S6_23043409	6	1.0:0.9:0.3	66.2
				S6_22870438	1	1.0:0.9:0.3
				S6_23435099	8	1.0:0.9:0.3
				S6_23501912	4	1.0:0.9:0.3
				[S6_23501946]	4	1.0:0.9:0.3
				S6_23437086	0	1.0:0.8:0.3
				S6_23038599	1	1.0:1.0:0.3
				S6_23038493	8	1.0:0.7:0.4
				[S6_23038491]	14	1.0:0.8:0.3
				S6_23039622	12	1.0:0.7:0.3
				[S6_23039604]	12	1.0:0.7:0.3
[S6_23043298]	8	1.0:0.9:0.3	67.69
S6_23043292	8	1.0:0.9:0.3	67.69
				S6_23915433	14	1.0:0.6:0.3
[S6_24023641]	2	1.0:0.9:0.3	70.12
S6_24023629	2	1.0:0.9:0.3	70.12
				S6_23866551	4	1.0:0.9:0.4
				S6_23777238	4	1.0:1.0:0.4
				S6_23808520	1	1.0:0.9:0.3
				S6_23968637	5	1.0:0.9:0.3
				S6_23723889	1	1.0:1.0:0.3
				S6_23500567	1	1.0:0.9:0.3
				S6_23416119	0	1.0:0.9:0.3
				S6_23304001	4	1.0:0.8:0.3
				S6_23303967	4	1.0:0.9:0.3
				[S6_23303932]	4	1.0:0.9:0.3
				[S6_23303979]	4	1.0:0.9:0.3
				[S6_23303937]	5	1.0:1.0:0.3
				S6_23218774	1	1.0:0.8:0.3
				S6_23402699	1	1.0:0.9:0.3
				[S6_23496730]	1	1.0:0.9:0.3
				[S6_23496752]	2	1.0:1.0:0.4
				S6_23479868	10	1.0:1.0:0.4
				S6_23276489	1	1.0:0.9:0.4
				S6_23496693	0	1.0:0.9:0.3
				S6_23298887	1	1.0:1.0:0.3
				S6_23496648	0	1.0:1.0:0.3
				[S6_23619734]	1	1.0:1.0:0.3
				[S6_23619740]	1	1.0:1.0:0.3
				S6_23303870	0	1.0:1.0:0.3
				[S6_23303874]	0	1.0:1.0:0.3
				S6_23653745	1	1.0:1.0:0.3
				S6_24030862	0	1.0:1.0:0.3
				S6_23691330	7	1.0:0.9:0.3
				S6_24233575	10	1.0:0.9:0.4
				S6_24390197	3	1.0:0.8:0.4
				S6_24256099	3	1.0:0.9:0.4
				S6_24263810	7	1.0:1.0:0.4
				S6_25224728	8	1.0:0.9:0.5
				S6_24716472	11	1.0:0.8:0.5
				S6_23316454	11	1.0:0.7:0.3
				S6_23915286	17	1.0:0.6:0.4
				S6_24833932	11	1.0:0.8:0.4
				S6_24833964	11	0.8:1.3:1.0
				S6_23853634	14	1.0:0.7:0.8
				S6_24232816	9	1.0:0.8:0.4
				[S6_24232826]	9	1.0:0.8:0.4
				S6_24300655	17	1.0:0.7:0.5
				S6_24433228	9	1.0:0.8:0.3
				[S6_24433248]	9	1.0:0.8:0.3
				S6_24172606	1	1.0:0.8:0.3
				[S6_24172586]	1	1.0:0.8:0.3
				S6_24172621	1	1.0:0.9:0.4
				S6_24172640	10	1.0:0.9:0.3
				S6_24331553	2	1.0:1.0:0.4
				[S6_24382482]	2	1.0:1.0:0.3
				S6_24329420	2	1.0:1.0:0.4
				S6_24374089	6	1.0:0.6:0.4
				S6_23102813	11	1.0:0.8:0.5
				S6_23102772	5	1.0:1.0:0.4
				[S6_23102761]	5	1.0:1.0:0.4
				[S6_23102757]	5	1.0:1.0:0.4
				S6_23224245	0	1.0:0.9:0.3
				S6_23964503	1	1.0:0.9:0.3
				S6_23966785	0	1.0:0.9:0.3
				[S6_23966800]	0	1.0:0.9:0.3
				S6_23756230	3	1.0:0.8:0.4
				S6_23968556	7	1.0:0.9:0.3
				S6_23777287	4	1.0:0.8:0.3
				S6_23897561	4	1.0:0.8:0.3
				S6_23825803	2	1.0:0.9:0.3
				S6_24111173	3	1.0:0.9:0.4
				[S6_24111158]	3	1.0:0.9:0.4
				S6_24084470	12	1.0:0.7:0.3
				S6_23142198	5	1.0:0.9:0.3
				S6_23323983	7	1.0:0.8:0.5
				S6_24149225	7	1.0:0.8:0.5
				S6_24784095	3	1.0:0.9:0.4
				S6_23759289	6	1.0:0.9:0.4
				S6_23968668	3	1.0:0.9:0.3
				S6_23640632	4	1.0:0.9:0.3
				S6_24323249	6	1.0:0.9:0.3
[S6_24486690]	5	1.0:1.0:0.4	71.54
S6_24486712	5	1.0:1.0:0.4	71.54
				S6_24544195	12	1.0:0.8:0.3
				S6_24897920	5	1.0:0.9:0.4
				S6_25032267	17	1.0:0.9:0.3
				S6_25140452	11	1.0:0.8:0.3
				S6_25283507	5	1.0:0.7:0.5
				S6_25523632	9	1.0:0.8:0.4
				S6_24665492	10	1.0:0.8:0.5
				[S6_24665474]	10	1.0:0.8:0.5
				[S6_24665468]	10	1.0:0.8:0.5
				S6_25291955	12	1.0:0.9:0.5
				S6_24981389	17	1.0:0.7:0.5
				S6_25082517	13	1.0:0.7:0.7
				S6_25440149	6	1.0:0.8:0.5
				S6_25440159	5	1.0:0.9:0.5
				S6_25439895	13	1.0:0.8:0.5
				S6_25393065	10	1.0:0.7:0.9
				S6_18399353	0	0.1:1.1:1.0
				S6_18185437	0	0.1:1.2:1.0
				S6_24799994	3	0.7:1.5:1.0
				S6_25242457	2	0.8:1.4:1.0
				S6_25158603	0	0.8:1.7:1.0
				S6_25139317	11	0.9:1.4:1.0
				S6_25021900	7	1.0:1.0:0.4
				S6_25287178	0	1.0:1.1:0.3
				S6_25260862	2	1.0:1.1:0.3
				S6_25224647	10	1.0:0.9:0.3
				S6_25500361	5	1.0:0.8:0.4
				S6_24958377	11	1.0:0.8:0.4
				S6_25336743	9	1.0:0.9:0.4
				S6_25032088	15	1.0:0.8:0.3
				S6_25032341	5	1.0:1.0:0.3
				S6_25032332	1	1.0:1.0:0.2
				S6_25139264	5	1.0:0.8:0.2
				S6_24300700	17	1.0:0.6:0.4
				S6_25309582	4	1.0:1.0:0.4
				S6_25610786	4	1.0:0.8:0.5
				S6_25610785	4	1.0:0.7:0.3
				[S6_25610819]	4	1.0:0.7:0.3
				S6_25684997	6	1.0:0.8:0.3
				S6_25757346	5	1.0:0.9:0.3
				S6_25814032	6	1.0:0.9:0.2
				S6_25757473	0	1.0:1.0:0.2
				S6_25757236	1	1.0:0.9:0.2
				S6_25622972	4	1.0:0.8:0.2
				S6_25686199	6	1.0:0.7:0.3
				S6_25285047	13	1.0:0.7:0.2
				S6_25570698	18	1.0:0.6:0.3
				S6_24896408	10	1.0:0.9:0.5
				S6_24843407	10	1.0:0.8:0.4
				S6_25162573	4	1.0:1.1:0.4
				S6_24722952	3	1.0:0.9:0.5
				[S6_24722946]	3	1.0:0.9:0.5
				S6_24779147	0	1.0:0.9:0.4
				S6_24521439	3	1.0:1.0:0.4
				[S6_24521446]	3	1.0:1.0:0.4
				S6_24779193	5	1.0:1.0:0.4
				S6_24632683	0	1.0:1.0:0.4
				S6_24799910	0	1.0:1.1:0.4
				S6_24958053	1	1.0:1.1:0.4
				S6_24965219	1	1.0:1.0:0.4
				[S6_24965272]	1	1.0:1.0:0.4
				S6_25003584	2	1.0:1.0:0.4
				S6_24586821	4	1.0:0.9:0.4
				[S6_24586808]	4	1.0:0.9:0.4
				S6_24390270	3	1.0:0.8:0.4
				S6_25003471	6	1.0:1.0:0.4
				S6_24784122	2	1.0:1.0:0.4
				S6_24368487	4	1.0:0.9:0.4
				S6_24329467	4	1.0:1.0:0.4
				S6_24665008	0	1.0:1.0:0.4
				S6_24701330	1	1.0:1.0:0.4
				S6_24934867	4	1.0:0.9:0.4
				[S6_24934883]	4	1.0:0.9:0.4
				S6_25140822	9	1.0:0.8:0.5
				S6_25306992	9	1.0:0.8:0.4
				S6_25445114	11	1.0:0.9:0.4
				S6_25500413	0	1.0:0.9:0.3
				S6_25523665	4	1.0:1.0:0.3
				S6_25563741	1	1.0:1.0:0.4
				S6_25380541	1	1.0:1.0:0.3
				S6_25324807	1	1.0:1.0:0.3
[S6_25427538]	0	1.0:1.0:0.3	75.3
S6_25572653	0	1.0:1.0:0.3	75.3
[S6_26894848]	6	1.0:0.9:0.4	85.16
[S6_26894855]	6	1.0:0.9:0.4	85.16
S6_26894857	6	1.0:0.9:0.4	85.16
				S6_26917947	2	1.0:0.9:0.3
				S6_26826761	2	1.0:1.0:0.4
				S6_26928512	0	1.0:1.0:0.3
				[S6_26928533]	0	1.0:1.0:0.3
				S6_26804068	1	1.0:0.9:0.3
				S6_26913683	4	1.0:0.9:0.4
				[S6_26913694]	4	1.0:0.9:0.4
				[S6_26913693]	4	1.0:0.9:0.4
				S6_26818500	7	1.0:0.8:0.4
				[S6_26818487]	7	1.0:0.8:0.4
				S6_26984082	1	1.0:0.9:0.5
				S6_26873331	8	1.0:0.7:0.4
				[S6_26873382]	8	1.0:0.7:0.4
				[S6_26873376]	8	1.0:0.7:0.4
				S6_26851094	14	1.0:0.5:0.5
				[S6_26851087]	14	1.0:0.5:0.5
				S6_26238242	10	0.2:2.3:1.0
				S6_26330937	4	1.0:0.9:0.4
				S6_26330910	4	1.0:0.8:0.2
				S6_26510764	14	1.0:0.8:0.3
				S6_26370569	2	1.0:0.9:0.1
				S6_26370685	5	1.0:0.9:0.2
				S6_26479409	14	1.0:0.7:0.3
				S6_26238258	9	1.0:0.8:0.3
				S6_26307524	3	1.0:0.8:0.2
				[S6_26307557]	3	1.0:0.8:0.2
				S6_26578756	6	1.0:0.8:0.2
				S6_26473066	4	1.0:0.8:0.3
				[S6_26473073]	4	1.0:0.8:0.3
				S6_26732253	6	1.0:0.8:0.3
				S6_26903234	7	1.0:0.8:0.4
				S6_26823787	13	1.0:0.7:0.3
				[S6_26823735]	13	1.0:0.7:0.3
				S6_26918095	1	1.0:0.9:0.3
S6_26872211	3	1.0:0.9:0.3	86.11
				S6_26655237	7	1.0:0.7:0.2
				S6_26331274	14	1.0:0.7:0.2
				S6_26554431	0	1.0:1.0:0.1
				S6_26370815	1	1.0:0.9:0.2
				S6_26250584	6	1.0:0.9:0.2
				S6_26219042	3	1.0:0.9:0.2
				S6_26542553	8	1.0:0.7:0.2
				S6_26633996	1	1.0:0.8:0.2
				S6_26486610	3	1.0:0.8:0.2
				S6_26391605	3	1.0:0.8:0.2
				S6_26365140	2	1.0:0.8:0.2
S6_26913750	5	1.0:0.8:0.3	87.99
[S6_26823867]	13	1.0:0.5:0.3	96.36
S6_26823836	13	1.0:0.5:0.3	96.36
