# Supplementary material for: High-Resolution Genetic Map for Understanding the Effect of Genome-Wide Recombination Rate on Nucleotide Diversity in Watermelon
Source: G3 (Bethesda). 2014 Sep 15;4(11):2219–30. doi: 10.1534/g3.114.012815 (PMC4232547; doi:10.1534/g3.114.012815)
Supplement: Supporting Information [file supp_g3.114.012815_TableS9.xls]

## Sheet: print
Skeletons marker	Missing	Segregation	Distance	Added marker	Missing	Segregation	Distance
^
[S7_323982]	7	1.0:0.9:0.2	0
S7_323991	7	1.0:0.9:0.2
				S7_1506961	10	1.0:0.8:0.2	24.5
				[S7_1506932]	10	1.0:0.8:0.2
				S7_9108366	20	1.0:0.4:0.2	24.78
				S7_2569079	6	1.0:0.7:0.1	11.94
				S7_2677981	12	1.0:0.6:0.2	8.43
				[S7_2677964]	12	1.0:0.6:0.2
				S7_1537234	7	1.0:0.9:0.3	6.6
S7_333453	2	1.0:1.0:0.2	3.84
				S7_493558	5	1.0:0.8:0.3	13.19
				[S7_493555]	5	1.0:0.8:0.3
				S7_1481240	22	1.0:0.6:0.6	14.22
				S7_1525316	7	1.0:0.5:1.0	22.38
				S7_504700	12	1.0:0.5:0.4	11.58
				S7_1491126	16	1.0:0.7:0.2	5.4
				S7_481841	3	1.0:0.8:0.2	2.76
				S7_550662	0	1.0:0.9:0.2	3.23
				S7_1661993	3	1.0:1.0:0.2	2.93
				S7_1723198	7	1.0:1.1:0.2	2.93
				S7_1531560	2	1.0:1.0:0.2	0.93
				S7_1525127	3	1.0:1.0:0.2	2.98
				S7_1784769	11	1.0:0.9:0.3	7.42
				S7_1722981	7	1.0:0.8:0.3	24.05
				S7_9178143	7	1.0:0.5:0.2	3.34
				S7_9758105	2	1.0:0.5:0.2	3.65
				S7_9178054	1	1.0:0.6:0.1	26.62
				S7_2687855	16	1.0:0.6:0.3	7.53
				S7_2675721	19	1.0:0.6:0.2	6.95
				S7_2640915	13	1.0:0.6:0.3	6.36
				S7_2689868	7	1.0:0.8:0.3	6.01
				[S7_2689867]	7	1.0:0.8:0.3
				S7_2550102	3	1.0:0.9:0.2	2.87
				S7_2550069	5	1.0:1.0:0.3	1.87
				S7_2550209	0	1.0:1.1:0.2	3.2
				S7_2546637	2	1.0:0.9:0.2	8.08
				S7_2072425	9	1.0:0.7:0.3	6.5
				S7_2332412	2	1.0:0.8:0.2	4.64
				S7_2389184	13	1.0:0.7:0.3	5.17
				[S7_2389197]	13	1.0:0.7:0.3
				S7_2003006	3	1.0:1.1:0.2	1.37
				S7_2284421	0	1.0:1.1:0.2	1.82
				S7_2018094	2	1.0:1.0:0.2	1.42
				S7_2468048	6	1.0:1.0:0.2	2.95
				[S7_2468055]	6	1.0:1.0:0.2
				S7_1999935	6	1.0:0.9:0.2	2.9
				S7_2172264	5	1.0:1.0:0.2	3.29
				S7_2128648	1	1.0:1.0:0.2	4.22
				[S7_2128697]	1	1.0:1.0:0.2
				[S7_2128674]	1	1.0:1.0:0.2
				S7_2087309	4	1.0:0.9:0.2	5
				S7_2860398	20	1.0:0.7:0.2	6.43
				S7_2723700	13	1.0:0.5:0.2	6.36
				[S7_2723701]	13	1.0:0.5:0.2
				[S7_2723705]	13	1.0:0.5:0.2
				S7_2677497	6	1.0:0.8:0.2	15.02
				[S7_2677496]	6	1.0:0.8:0.2
				S7_2788067	9	1.0:1.2:0.6	13.42
				S7_2612808	8	1.0:0.9:0.2	1.45
				S7_2683154	2	1.0:0.9:0.2	3.32
				S7_2582435	5	1.0:0.9:0.2	4.34
				S7_1848204	2	1.0:1.0:0.3	3.89
				S7_1722786	6	1.0:1.0:0.2	3.96
				S7_1491317	5	1.0:0.9:0.2	3.78
				[S7_1491288]	5	1.0:0.9:0.2
				[S7_1491279]	5	1.0:0.9:0.2
				S7_1789394	0	1.0:1.2:0.2	4.15
S7_427531	0	1.0:1.1:0.2	6.11
				S7_333552	2	1.0:0.9:0.1	2.79
				S7_488689	3	1.0:0.9:0.1	1.9
				S7_1571854	5	1.0:1.1:0.2	2.85
				S7_1525285	1	1.0:1.0:0.2	1.8
				S7_1705088	0	1.0:1.1:0.2	1.34
				S7_1533163	0	1.0:1.2:0.2	0.9
				[S7_1533137]	0	1.0:1.2:0.2
				S7_1781978	1	1.0:1.2:0.2	1.37
				S7_1863377	2	1.0:1.3:0.2	2.28
				S7_1995649	0	1.0:1.1:0.2	1.34
				S7_1997481	0	1.0:1.0:0.2	0.89
				S7_2313383	0	1.0:1.0:0.2	3.53
				S7_2534949	12	1.0:0.8:0.2	6.87
				S7_2550787	17	1.0:0.6:0.3	3.7
				S7_2550784	17	1.0:0.8:0.3	3.16
				S7_2550782	17	1.0:0.6:0.3	5.95
				S7_2332334	1	1.0:0.9:0.2	1.9
				S7_2000486	7	1.0:0.9:0.2	3.96
				[S7_2000500]	7	1.0:0.9:0.2
				S7_2546532	6	1.0:0.8:0.3	6.31
				S7_2640768	13	1.0:0.7:0.3	5.82
				S7_2696849	6	1.0:0.8:0.2	3.81
				S7_2619986	0	1.0:0.9:0.2	3.15
				S7_2675982	0	1.0:1.0:0.2	2.38
				S7_2898025	7	1.0:0.8:0.2	3.07
				S7_2634840	9	1.0:0.7:0.2	6.14
				S7_2808870	17	1.0:0.6:0.3	5.82
				[S7_2808896]	17	1.0:0.6:0.3
				S7_2690985	13	1.0:0.5:0.2	5.81
				S7_2897907	7	1.0:0.7:0.2	8.24
				S7_2559264	8	1.0:0.7:0.1	9.78
				S7_2688016	5	1.0:0.7:0.3	4.87
				S7_2683095	5	1.0:0.8:0.2	1.89
				S7_2624152	1	1.0:1.0:0.2	2.26
				[S7_2624170]	1	1.0:1.0:0.2
				[S7_2624169]	1	1.0:1.0:0.2
				S7_2618998	0	1.0:0.9:0.3	3.23
				S7_2909420	3	1.0:0.8:0.2	2.9
				S7_2928817	6	1.0:0.8:0.2	5.23
				S7_2861335	11	1.0:0.6:0.2	5.81
				S7_2690807	12	1.0:0.6:0.2	5.69
				[S7_2690815]	12	1.0:0.6:0.2
				S7_2534303	16	1.0:0.6:0.2	6.15
				S7_2246865	8	1.0:0.9:0.3	3.96
				S7_2523944	5	1.0:0.9:0.2	2.87
				S7_2535002	3	1.0:0.8:0.2	0.46
				S7_2535032	3	1.0:0.9:0.2	2.36
				S7_2018041	3	1.0:1.0:0.2	2.92
				S7_2172182	6	1.0:0.9:0.2	3.96
				S7_2583185	9	1.0:0.9:0.3	3.56
				S7_2569011	7	1.0:0.9:0.3	2.9
				S7_2569109	3	1.0:0.9:0.2	2.79
				S7_2345077	2	1.0:1.0:0.2	3.23
				S7_2128755	1	1.0:0.9:0.2	19.15
				[S7_2128736]	1	1.0:0.9:0.2
				[S7_2128726]	1	1.0:0.9:0.2
				S7_1669170	11	1.0:0.5:1.0	20.16
				[S7_1669143]	11	1.0:0.5:1.0
				S7_1848001	9	1.0:0.6:0.3	8.01
				S7_1847923	15	1.0:0.8:0.2	7.1
				S7_1847856	8	1.0:0.8:0.2	5.35
				S7_1778919	13	1.0:1.0:0.2	3.05
				S7_1661897	2	1.0:1.1:0.2	1.87
				S7_1667907	4	1.0:1.1:0.1	3.39
				S7_1533030	5	1.0:0.8:0.2	5.44
				[S7_1533029]	5	1.0:0.8:0.2
				S7_1723281	5	1.0:0.9:0.2	3.92
				S7_1524965	5	1.0:1.0:0.2	2.39
				S7_1533313	4	1.0:1.1:0.2	2.32
				S7_1570755	0	1.0:1.1:0.2	3.02
				S7_1525480	12	1.0:1.0:0.2	3.88
				[S7_1525455]	12	1.0:1.0:0.2
				S7_604708	11	1.0:0.9:0.2	3.52
				S7_445981	1	1.0:0.8:0.2	4.69
				S7_488320	3	1.0:0.8:0.3	6.78
				[S7_488352]	3	1.0:0.8:0.3
				S7_357758	4	1.0:0.8:0.2	6.06
				[S7_357776]	4	1.0:0.8:0.2
				S7_357684	7	1.0:0.7:0.2	3.67
				S7_652849	11	1.0:0.9:0.2	2.56
				S7_207672	4	1.0:1.0:0.2	2.82
				S7_207779	2	1.0:1.0:0.2	4.22
				[S7_207752]	2	1.0:1.0:0.2
				S7_131169	3	1.0:1.0:0.2	2.82
				[S7_131162]	3	1.0:1.0:0.2
				S7_178910	3	1.0:1.1:0.2	1.85
				S7_504909	1	1.0:1.0:0.2	1.35
S7_506531	2	1.0:1.1:0.1	7.47
				S7_9215102	7	1.0:0.5:0.2	3.34
				S7_9456150	0	1.0:0.6:0.2	0.91
				[S7_9456127]	1	1.0:0.6:0.2
				S7_9758018	3	1.0:0.6:0.1	1.38
				S7_10014302	1	1.0:0.6:0.1	3.26
				S7_10979443	19	1.0:0.5:0.2	3.26
				S7_10014364	3	1.0:0.5:0.2	2.57
				S7_10092216	15	1.0:0.5:0.1	6.45
				S7_9184310	6	1.0:0.4:0.2	25.09
				S7_892284	15	1.0:0.8:0.3	5.85
				S7_899414	4	1.0:1.1:0.2	3.74
S7_985570	0	1.0:1.1:0.2	10.67
				S7_985612	1	1.0:1.2:0.2	2.41
				S7_1038748	7	1.0:1.0:0.2	3.02
				S7_1185146	7	1.0:1.1:0.2	2.93
				[S7_1185124]	7	1.0:1.1:0.2
				S7_1358202	4	1.0:1.1:0.2	1.41
				S7_1321446	4	1.0:1.0:0.2	2.36
				S7_1292125	4	1.0:1.0:0.2	5.37
				S7_1224311	6	1.0:0.8:0.4	5.87
				S7_1139400	14	1.0:0.7:0.5	7.89
				S7_1376545	12	1.0:0.9:0.4	14.22
				S7_3434993	21	1.0:0.9:0.8	14.59
				S7_3556242	14	1.0:0.6:0.3	9.17
				S7_4021569	4	1.0:0.9:0.2	6.39
				S7_3782781	15	1.0:0.8:0.2	5.79
				S7_3615040	14	1.0:0.9:0.3	8.78
				S7_1090467	8	1.0:0.7:0.4	13.13
				S7_1282137	21	1.0:0.5:0.4	28.22
				S7_9926741	6	1.0:0.4:0.5	30.3
				S7_1376758	12	1.0:0.8:0.3	7.58
				S7_1050462	11	1.0:0.9:0.2	5.18
				S7_3939828	7	1.0:0.9:0.2	16.52
				S7_11863250	15	1.0:1.6:0.4	18.6
				S7_1035624	6	1.0:0.9:0.2	10.13
				S7_937077	10	1.0:0.7:0.2	9.89
				S7_999605	3	1.0:0.8:0.1	3.7
				S7_999639	3	1.0:0.9:0.2	3.53
				[S7_999630]	3	1.0:0.9:0.2
				S7_1185033	11	1.0:0.9:0.2	3.18
				S7_3452273	7	1.0:1.0:0.2	4.52
				S7_999564	5	1.0:0.9:0.2	3.29
				S7_3561131	1	1.0:1.0:0.2	2.9
				S7_3614869	7	1.0:0.9:0.2	1.9
				S7_3614838	7	1.0:0.8:0.2	4.38
				S7_3452451	2	1.0:1.1:0.1	0.46
				[S7_3452431]	2	1.0:1.1:0.1
				S7_3454398	1	1.0:1.1:0.2	0.91
				S7_1178603	1	1.0:1.2:0.2	2.28
				S7_1312763	2	1.0:1.0:0.1	5.55
				S7_1353817	10	1.0:0.8:0.3	9.9
				S7_3459663	4	1.0:0.7:0.3	7.4
				S7_3429786	19	1.0:0.7:0.3	9.45
				S7_3457075	18	1.0:0.6:0.2	9.58
				S7_3563379	5	1.0:0.9:0.2	4.3
				[S7_3563383]	5	1.0:0.9:0.2
				S7_3771201	2	1.0:0.9:0.2	3.2
				S7_3429897	0	1.0:1.1:0.2	3.15
S7_3461500	1	1.0:1.1:0.1	12.93
				S7_3405453	2	1.0:0.9:0.1	5.33
				S7_3337635	6	1.0:0.8:0.2	6.76
				S7_3556398	21	1.0:0.8:0.2	6.17
				S7_3176742	1	1.0:0.8:0.2	5.44
				S7_3230978	9	1.0:1.0:0.3	8.2
				S7_3154520	7	1.0:0.8:0.3	0.47
				S7_3154534	7	1.0:0.9:0.3	8.25
				S7_3317983	15	1.0:0.8:0.2	6.46
				S7_3230777	4	1.0:0.9:0.2	3.26
				S7_3227624	0	1.0:1.0:0.2	2.71
				S7_3166335	1	1.0:0.9:0.2	3.67
S7_3117894	0	1.0:1.1:0.1	15.18
				S7_3128337	1	1.0:1.1:0.1	1.85
				S7_3128300	4	1.0:1.0:0.2	4.81
				S7_3111010	14	1.0:0.9:0.2	5.6
				S7_3110896	11	1.0:0.9:0.2	8.82
				S7_3179127	4	1.0:0.8:0.3	7.58
				S7_4245942	16	1.0:0.7:0.2	10.7
				S7_4163452	22	1.0:0.7:0.4	8.16
				[S7_4163441]	22	1.0:0.7:0.4
				[S7_4163451]	22	1.0:0.7:0.4
				[S7_4163454]	22	1.0:0.7:0.4
				S7_3106423	15	1.0:1.0:0.3	3.8
				[S7_3106400]	15	1.0:1.0:0.3
				S7_4163496	5	1.0:1.0:0.3	9.21
				S7_4706501	7	1.0:1.0:0.4	7.37
				S7_4726122	2	1.0:1.1:0.2	3.21
				[S7_4726109]	2	1.0:1.1:0.2
				S7_4184958	0	1.0:1.1:0.1	3.78
				S7_4163595	5	1.0:1.1:0.2	3.33
				[S7_4163611]	5	1.0:1.1:0.2
				S7_4245303	1	1.0:1.1:0.1	2.72
S7_4045726	0	1.0:1.2:0.1	16.51
				S7_4976691	16	1.0:0.7:0.9	17
[S7_5067963]	3	1.0:1.3:0.2	18.81
S7_5067929	3	1.0:1.3:0.2	18.81
				S7_5557165	4	1.0:1.4:0.3	11.12
				S7_5954905	16	1.0:0.7:0.3	9.11
				[S7_5954943]	16	1.0:0.7:0.3
				S7_5955131	8	1.0:1.0:0.2	8.01
				S7_5955009	12	1.0:0.9:0.2	5.6
				S7_5955006	12	1.0:1.1:0.3	5.42
				S7_5045663	8	1.0:1.1:0.2	3.89
				S7_4976998	2	1.0:1.0:0.2	5.63
				S7_5132031	1	1.0:1.1:0.1	3.18
				S7_5154078	0	1.0:1.2:0.1	2.3
S7_5156531	3	1.0:1.2:0.1	20.2
				S7_5564347	4	1.0:1.2:0.2	5.8
				S7_6354550	2	1.0:1.1:0.2	5.19
				S7_6416658	3	1.0:1.1:0.2	9.91
				[S7_6416672]	3	1.0:1.1:0.2
				[S7_6416699]	3	1.0:1.1:0.2
				S7_6437048	15	1.0:0.8:0.3	11.22
				S7_5955109	8	1.0:1.1:0.2	7.95
				S7_5706345	8	1.0:1.0:0.1	7.16
				S7_6504466	5	1.0:1.2:0.2	6.44
S7_6597051	3	1.0:1.2:0.2	25.4
				S7_7479725	7	1.0:0.9:0.2	8.16
				S7_6782722	13	1.0:0.8:0.4	11.71
				S7_11271884	15	1.0:0.7:0.4	13.73
				S7_6790966	13	1.0:0.6:0.6	10.52
				S7_6782909	11	1.0:0.8:0.3	9.57
				S7_6599350	17	1.0:0.9:0.4	6.62
				S7_6705385	5	1.0:1.2:0.2	3.33
				S7_6679215	2	1.0:1.3:0.2	2.28
				S7_6626968	0	1.0:1.3:0.2	2.77
				S7_6534957	3	1.0:1.1:0.1	6.41
				S7_6780391	15	1.0:0.8:0.2	8.37
				S7_6630129	6	1.0:0.9:0.2	6.6
				S7_7571794	7	1.0:1.0:0.3	2.48
				S7_7530621	6	1.0:0.9:0.2	4.84
				[S7_7530591]	6	1.0:0.9:0.2
				[S7_7530622]	6	1.0:0.9:0.2
S7_8937867	3	1.0:1.0:0.1	29.17
				S7_8937819	3	1.0:1.0:0.1	3.85
				S7_7914294	4	1.0:0.8:0.2	7.4
				S7_11216227	13	1.0:0.7:0.3	5.22
				S7_7908822	6	1.0:0.9:0.3	2.84
				S7_7375258	3	1.0:1.0:0.3	2.77
				S7_8399526	0	1.0:1.1:0.2	3.23
				[S7_8399502]	0	1.0:1.1:0.2
				[S7_8399483]	0	1.0:1.1:0.2
				S7_17739103	3	1.0:0.9:0.2	6.97
				S7_17774470	7	1.0:0.7:0.3	8.7
				S7_7532681	5	1.0:0.8:0.3	6.07
				S7_7530470	7	1.0:0.9:0.2	4.98
				S7_7620762	4	1.0:0.9:0.3	9.07
				S7_8952724	12	1.0:0.5:0.2	31.7
				S7_9455999	0	1.0:0.5:0.2	25.98
				S7_6716507	0	1.0:1.2:0.2	6.46
				S7_11693494	9	1.0:0.7:0.2	7.56
				S7_7914208	3	1.0:0.9:0.2	3.64
				[S7_7914205]	3	1.0:0.9:0.2
				S7_11787780	15	1.0:1.0:0.2	2.06
				S7_8840778	6	1.0:1.0:0.2	3.42
				S7_7115162	3	1.0:0.9:0.2	2.9
				[S7_7115160]	3	1.0:0.9:0.2
				S7_8910471	5	1.0:1.0:0.2	2.93
				S7_11803087	5	1.0:1.0:0.2	2.84
				S7_17965362	1	1.0:1.1:0.2	0.9
				S7_17965403	0	1.0:1.1:0.2	3.7
				S7_13768269	3	1.0:0.9:0.3	6.08
				S7_7107773	18	1.0:0.7:0.4	9.51
				S7_7107611	14	1.0:0.9:0.5	13.73
				S7_17728452	15	1.0:0.6:0.8	14.29
				[S7_17728430]	15	1.0:0.6:0.8
				[S7_17728447]	15	1.0:0.6:0.8
				S7_13637010	2	1.0:1.1:0.4	7.31
				S7_11271943	4	1.0:1.0:0.2	1.87
				S7_8397469	2	1.0:1.0:0.2	2.3
				S7_11272097	1	1.0:1.0:0.2	1.83
				S7_13377042	2	1.0:1.1:0.2	0.91
				S7_7126519	1	1.0:1.1:0.2	1.41
				S7_13377071	6	1.0:1.0:0.2	2.93
				S7_13142369	4	1.0:1.0:0.2	1.9
S7_13142339	0	1.0:1.1:0.2	31.01
				S7_14939945	3	1.0:0.9:0.2	1.4
				S7_13048139	2	1.0:1.0:0.2	1.85
				S7_17528275	2	1.0:0.9:0.2	7.37
				S7_18207566	22	1.0:0.5:0.4	9.26
				S7_17026455	8	1.0:0.8:0.3	8.78
				S7_17026603	7	1.0:0.7:0.4	45.29
				[S7_17026569]	7	1.0:0.7:0.4
				[S7_17026562]	7	1.0:0.7:0.4
				[S7_17026557]	7	1.0:0.7:0.4
				S7_14940115	6	0.3:1.5:1.0	35.7
				S7_17026394	21	0.6:0.2:1.0	15.92
				[S7_17026387]	21	0.6:0.2:1.0
				[S7_17026429]	21	0.6:0.2:1.0
				[S7_17026421]	21	0.6:0.2:1.0
				S7_15936130	17	1.0:0.6:0.8	10.29
				S7_13094262	0	1.0:0.7:0.5	7.45
				S7_14847763	9	1.0:0.7:0.3	8.48
				S7_13142999	12	1.0:0.7:0.3	10.54
				S7_13904107	2	1.0:0.8:0.2	5.66
				S7_17529445	2	1.0:0.9:0.2	0.93
				S7_16734241	4	1.0:0.8:0.2	2.81
				[S7_16734278]	4	1.0:0.8:0.2
				S7_16738220	4	1.0:0.8:0.2	4.79
				S7_15813572	15	1.0:0.6:0.3	4.73
				[S7_15813569]	15	1.0:0.6:0.3
				[S7_15813570]	15	1.0:0.6:0.3
				[S7_15813571]	15	1.0:0.6:0.3
				S7_16125381	3	1.0:0.8:0.2	3.84
				S7_15733940	5	1.0:0.8:0.2	3.84
				S7_12151334	2	1.0:0.9:0.2	1.82
				[S7_12151365]	2	1.0:0.9:0.2
				S7_14828895	0	1.0:1.0:0.2	1.34
				S7_14828931	0	1.0:0.9:0.2	3.15
[S7_16199916]	0	1.0:1.0:0.2	33.24
[S7_16199939]	0	1.0:1.0:0.2	33.24
S7_16199937	0	1.0:1.0:0.2	33.24
				S7_12915490	0	1.0:1.0:0.2	0.44
				S7_12915483	0	1.0:1.0:0.2	5.46
				S7_16384605	0	1.0:0.8:0.1	3.81
				S7_18633423	6	1.0:0.9:0.1	7.66
				S7_15761386	6	1.0:0.8:0.2	4.88
				[S7_15761361]	6	1.0:0.8:0.2
				S7_15761438	3	1.0:0.9:0.3	4.78
				S7_16267938	4	1.0:0.8:0.2	5.45
				[S7_16267939]	4	1.0:0.8:0.2
				S7_16200110	19	1.0:0.7:0.4	5.58
				[S7_16200120]	19	1.0:0.7:0.4
				[S7_16200124]	19	1.0:0.7:0.4
				S7_17529375	5	1.0:0.9:0.2	2.87
				S7_15224254	2	1.0:0.9:0.2	5.18
				S7_19012537	2	1.0:0.8:0.2	6.04
S7_19110905	1	1.0:1.1:0.2	35.49
				S7_19106846	3	1.0:1.1:0.2	1.37
				S7_18710538	1	1.0:1.1:0.2	2.76
				S7_19373296	2	1.0:1.0:0.3	5.23
				S7_19488626	3	1.0:0.9:0.2	8.49
				S7_20373382	12	1.0:0.6:0.3	9.44
				S7_20562918	14	1.0:0.7:0.4	9.33
				S7_19572243	8	1.0:0.6:0.3	11.01
				S7_20046571	0	1.0:0.5:0.1	8.92
				S7_19943316	2	1.0:0.9:0.2	2.43
				[S7_19943336]	2	1.0:0.9:0.2
				S7_20140167	8	1.0:0.8:0.2	5.59
				[S7_20140174]	8	1.0:0.8:0.2
				[S7_20140126]	8	1.0:0.8:0.2
				[S7_20140140]	8	1.0:0.8:0.2
				S7_19678895	9	1.0:0.7:0.2	6.19
				S7_19570940	7	1.0:0.8:0.2	4.83
				S7_19679660	2	1.0:0.9:0.2	6.15
				[S7_19679664]	2	1.0:0.9:0.2
				S7_19943358	3	1.0:0.8:0.3	5.37
				[S7_19943374]	3	1.0:0.8:0.3
				[S7_19943388]	3	1.0:0.8:0.3
				S7_20467645	7	1.0:0.9:0.2	3.84
				S7_19943216	2	1.0:0.9:0.2	2.28
				S7_19832306	0	1.0:1.0:0.2	0.9
				S7_20414544	1	1.0:1.0:0.2	0.9
				S7_20520638	1	1.0:1.0:0.2	3.21
S7_20414531	1	1.0:1.1:0.2	38.22
[S7_21023001]	6	1.0:1.1:0.3	42.32
[S7_21023020]	6	1.0:1.1:0.3	42.32
S7_21001205	0	1.0:1.1:0.2	42.32
				S7_21001229	0	1.0:0.9:0.2	1.78
				S7_21005563	0	1.0:1.0:0.2	1.36
				S7_21001194	2	1.0:1.0:0.3	1.85
				S7_21045803	2	1.0:1.0:0.3	2.81
				S7_21180719	4	1.0:0.8:0.3	3.95
				S7_21934911	7	1.0:0.7:0.2	7.27
				S7_22352785	2	1.0:0.4:0.2	14.49
				S7_21236308	10	1.0:0.7:0.2	9.76
				S7_22076918	3	1.0:0.8:0.3	6.7
				S7_21995329	11	1.0:0.8:0.4	7.31
				S7_21727463	16	1.0:0.7:0.4	9.4
				S7_21935113	15	1.0:0.6:0.4	8.75
				[S7_21935140]	15	1.0:0.6:0.4
				S7_21236570	18	1.0:0.6:0.4	7.04
				S7_22076836	4	1.0:0.7:0.3	4.82
				S7_21482471	3	1.0:0.9:0.3	2.3
				S7_21727227	1	1.0:1.0:0.3	1.8
				S7_21942812	1	1.0:1.0:0.3	0.9
				S7_21727209	0	1.0:1.0:0.3	1.34
[S7_22651291]	2	1.0:1.1:0.3	44.59
S7_22651317	2	1.0:1.1:0.3	44.59
				S7_22500926	4	1.0:0.9:0.4	4.97
				S7_22698073	7	1.0:1.0:0.4	10.93
				S7_22651607	1	1.0:0.7:0.6	12.07
				S7_22646309	21	1.0:0.8:0.5	8.58
				S7_22314787	16	1.0:0.6:0.5	8.32
				S7_22919106	16	1.0:0.6:0.4	5.87
				S7_22698953	3	1.0:1.0:0.4	4.42
				[S7_22698937]	3	1.0:1.0:0.4
				S7_22648785	6	1.0:0.9:0.4	4.33
				S7_22500830	1	1.0:1.0:0.3	2.84
				S7_22648864	6	1.0:1.0:0.4	6.28
				S7_22330504	14	1.0:0.5:0.3	4.62
				[S7_22330531]	14	1.0:0.5:0.3
				[S7_22330502]	14	1.0:0.5:0.3
				S7_22330491	14	1.0:0.5:0.2	11.2
				S7_22648959	0	1.0:1.0:0.1	7.51
[S7_22546612]	0	1.0:1.1:0.3	45.04
S7_22546638	0	1.0:1.1:0.3	45.04
				S7_27281192	0	1.0:0.9:0.3	1.83
				S7_27300621	3	1.0:0.9:0.3	1.87
				S7_23568306	2	1.0:0.9:0.3	3.29
				S7_23410095	5	1.0:0.8:0.4	4.07
				S7_23257949	11	1.0:0.8:0.4	4.78
				[S7_23257919]	11	1.0:0.8:0.4
				S7_23397098	9	1.0:0.7:0.3	5.32
				[S7_23397107]	9	1.0:0.7:0.3
				S7_23385681	13	1.0:0.6:0.4	7.43
				S7_23288802	6	1.0:0.7:0.6	6.09
				S7_23739350	8	1.0:0.8:0.4	2.43
				S7_27328956	2	1.0:1.0:0.4	2.79
				S7_27286416	3	1.0:0.9:0.4	3.26
				[S7_27286375]	3	1.0:0.9:0.4
				S7_23733800	2	1.0:0.8:0.4	1.85
				S7_23414000	3	1.0:0.9:0.3	2.38
				S7_23616010	6	1.0:1.0:0.3	2.95
				S7_23288698	7	1.0:0.8:0.5	3.41
				S7_23739277	7	1.0:0.8:0.4	3.38
				S7_27281676	4	1.0:0.8:0.3	1.94
				S7_23569849	7	1.0:0.8:0.4	2.43
				S7_23410211	2	1.0:0.8:0.4	2.32
				[S7_23410246]	2	1.0:0.8:0.4
				[S7_23410243]	3	1.0:0.8:0.4
				S7_23385455	3	1.0:0.9:0.3	2.29
				S7_23739572	3	1.0:0.9:0.3	2.43
				S7_27350856	8	1.0:0.8:0.4	4.38
				S7_23765629	17	1.0:0.6:0.3	6.84
				S7_23385544	13	1.0:0.6:0.4	4.98
				S7_23299793	15	1.0:0.6:0.4	3.99
				[S7_23299806]	15	1.0:0.6:0.4
				S7_23385341	15	1.0:0.7:0.3	4.89
				S7_27451695	5	1.0:0.8:0.3	4.24
				S7_27451721	5	1.0:0.8:0.2	7.93
				S7_23094183	4	1.0:0.7:0.1	13.13
				S7_23562573	9	1.0:0.6:0.4	6.61
				S7_23267966	8	1.0:0.6:0.3	4.45
				S7_23396803	4	1.0:0.9:0.4	1.92
				S7_27441455	4	1.0:0.9:0.3	1.9
				S7_27328660	3	1.0:0.9:0.4	3.26
				[S7_27328691]	3	1.0:0.9:0.4
				S7_27317570	2	1.0:0.9:0.4	3.69
				S7_23523791	1	1.0:0.7:0.4	1.87
				S7_23279900	4	1.0:0.8:0.3	3.35
				[S7_23279933]	4	1.0:0.8:0.3
				S7_23410148	3	1.0:0.8:0.4	6.81
				S7_27385123	6	1.0:0.9:0.4	5.88
				S7_23094126	4	1.0:0.9:0.3	3.73
				S7_23114290	1	1.0:0.9:0.4	2.38
				S7_23188744	6	1.0:0.9:0.4	3.63
				S7_23396932	14	1.0:0.8:0.4	5.49
				[S7_23396921]	14	1.0:0.8:0.4
				S7_23238750	13	1.0:0.6:0.4	7.02
				S7_23663681	11	1.0:0.6:0.4	5.21
				S7_23273031	5	1.0:0.7:0.3	3.48
				S7_23606710	9	1.0:0.8:0.4	2.48
				S7_23615865	6	1.0:0.8:0.3	3.48
				S7_23272970	9	1.0:0.6:0.3	5.56
				S7_23438454	10	1.0:0.6:0.4	5.26
				S7_23606588	10	1.0:0.8:0.3	3.99
				S7_23489330	3	1.0:0.7:0.4	4.24
				S7_23279818	4	1.0:0.9:0.4	4.69
[S7_23267001]	0	1.0:1.0:0.3	48.19
S7_23266994	0	1.0:1.0:0.3	48.19
				S7_23739492	3	1.0:1.0:0.4	4.21
				S7_27593629	1	1.0:0.8:0.3	6.15
				S7_27512469	12	1.0:0.6:0.4	6.22
				S7_27590395	3	1.0:0.8:0.4	5.69
				S7_27512380	13	1.0:0.7:0.5	8.25
				S7_24733427	12	1.0:0.6:0.4	4.58
				S7_25170857	2	1.0:0.8:0.4	5.92
				[S7_25170859]	2	1.0:0.8:0.4
				S7_31400930	17	1.0:0.6:0.5	8.08
				S7_25639769	13	1.0:0.5:0.5	4.82
				[S7_25639768]	13	1.0:0.5:0.5
				S7_24230455	6	1.0:0.8:0.4	2.36
				S7_23981750	1	1.0:0.8:0.4	1.41
				S7_31259673	5	1.0:1.0:0.4	1.4
				[S7_31259703]	5	1.0:1.0:0.4
				S7_24728670	1	1.0:0.9:0.4	1.83
				S7_26870184	2	1.0:0.9:0.4	2.36
				S7_24014048	5	1.0:0.9:0.4	1.92
				S7_25880990	3	1.0:0.9:0.4	1.44
				S7_24013991	7	1.0:0.8:0.5	2.6
				S7_26308073	12	1.0:0.7:0.4	1.99
				[S7_26308068]	12	1.0:0.7:0.4
				S7_27146444	0	1.0:0.7:0.4	2.25
				S7_23854580	1	1.0:0.8:0.4	3.28
				[S7_23854579]	1	1.0:0.8:0.4
				S7_26775576	5	1.0:0.8:0.4	3.76
				S7_25378867	0	1.0:0.8:0.4	2.81
				S7_24414398	5	1.0:0.8:0.4	1.52
				S7_26771366	11	1.0:0.7:0.4	4.99
				S7_27968566	1	1.0:0.6:0.3	5.02
				S7_27146479	1	1.0:0.9:0.4	2.86
				S7_25185417	6	1.0:0.8:0.4	3.55
				S7_25550011	10	1.0:0.8:0.4	3.16
				S7_23850884	14	1.0:0.7:0.4	4.77
				S7_28123225	12	1.0:0.7:0.5	5.88
				[S7_28123219]	12	1.0:0.7:0.5
				[S7_28123205]	12	1.0:0.7:0.5
				S7_26075584	22	1.0:0.7:0.6	4.57
				[S7_26075583]	22	1.0:0.7:0.6
				S7_28485065	5	1.0:0.7:0.4	5.67
				S7_24745830	14	1.0:0.6:0.4	6.19
				S7_24133414	12	1.0:0.6:0.4	12.78
				S7_24648466	8	1.0:0.8:0.5	12.94
				S7_24746078	3	1.0:0.8:0.3	3.69
				S7_24746069	3	1.0:0.8:0.4	1.94
				S7_26407041	7	1.0:1.0:0.4	1.92
				S7_31189676	1	1.0:0.9:0.4	3.77
				S7_26710887	5	1.0:0.9:0.4	1.87
				S7_24721079	0	1.0:0.9:0.4	1.85
				S7_31453037	4	1.0:0.8:0.4	2.43
				S7_23904751	6	1.0:0.8:0.4	1.88
				S7_26057539	0	1.0:0.9:0.3	0.89
				S7_27145808	0	1.0:1.0:0.4	1.34
				S7_24104941	0	1.0:1.1:0.4	0.89
				S7_24334498	0	1.0:1.0:0.4	0.44
				S7_23851142	0	1.0:1.0:0.4	4.52
				[S7_31440522]	2	1.0:1.0:0.4
[S7_27185295]	0	1.0:1.0:0.4	52.7
[S7_26866677]	1	1.0:1.0:0.4	52.7
[S7_28394297]	6	1.0:1.0:0.4	52.7
S7_25550090	0	1.0:1.0:0.4	52.7
				S7_26717863	1	1.0:1.0:0.4	1.92
				S7_28540366	7	1.0:0.8:0.4	5.4
				S7_23955433	2	1.0:0.6:0.5	9.61
				S7_26065026	16	1.0:0.4:0.6	10.02
				[S7_26065059]	16	1.0:0.4:0.6
				[S7_26065019]	16	1.0:0.4:0.6
				S7_25892115	19	1.0:0.5:0.6	6.48
				[S7_25892117]	19	1.0:0.5:0.6
				S7_28123386	11	1.0:0.8:0.5	6.06
				S7_25858282	12	1.0:0.7:0.6	12.47
				S7_25440309	21	1.0:0.5:0.4	10.19
				S7_24758670	3	1.0:0.9:0.4	2.29
				S7_24834728	1	1.0:1.0:0.4	4.07
				S7_26472168	13	1.0:0.9:0.5	4.79
				S7_28492071	8	1.0:0.8:0.5	5.17
				S7_31072198	7	1.0:0.9:0.5	6.09
				S7_24469809	8	1.0:0.6:0.5	6.73
				S7_24469885	12	1.0:0.5:0.4	8.63
				S7_31270001	12	1.0:0.7:0.4	10.92
				S7_28234287	18	1.0:0.5:0.6	7.1
				S7_25248993	6	1.0:0.7:0.4	4.99
				S7_24133258	18	1.0:0.7:0.6	2.94
				S7_27985272	19	1.0:0.8:0.5	5.23
				S7_25972550	15	1.0:0.7:0.5	4.68
				S7_24008138	5	1.0:0.7:0.4	3.82
				S7_28224630	16	1.0:0.8:0.4	4.29
				S7_24377919	4	1.0:0.7:0.4	3.29
				S7_31152572	2	1.0:0.9:0.4	1.82
				S7_26708171	0	1.0:1.0:0.4	0.46
				S7_25890520	3	1.0:1.0:0.4	0.46
				S7_27964696	1	1.0:0.9:0.4	1.37
				S7_24229859	2	1.0:0.9:0.4	2.95
				S7_26308135	9	1.0:0.7:0.4	2.5
				S7_24282938	8	1.0:0.8:0.4	1.52
				S7_25847916	8	1.0:0.9:0.4	2.66
				S7_26172187	12	1.0:0.7:0.5	3.66
				S7_24959038	6	1.0:0.8:0.4	2.4
				S7_24616764	4	1.0:0.9:0.4	1.9
				S7_26077288	3	1.0:0.9:0.4	1.88
				S7_24674484	4	1.0:0.8:0.4	3.41
				S7_25862928	6	1.0:0.7:0.3	3.9
				S7_26265573	5	1.0:0.6:0.4	3.94
				S7_27966873	5	1.0:0.6:0.4	5.57
				S7_25253042	7	1.0:0.8:0.4	5.04
				S7_26708270	18	1.0:0.6:0.5	4.14
				S7_24746009	14	1.0:0.7:0.4	4.78
				S7_25858390	7	1.0:0.7:0.4	4.68
				[S7_25858432]	7	1.0:0.7:0.4
				S7_25060473	13	1.0:0.8:0.3	2.58
				[S7_25060505]	13	1.0:0.8:0.3
				S7_31206287	3	1.0:0.9:0.4	2.81
				S7_31464921	2	1.0:0.8:0.4	4.41
				S7_24122907	7	1.0:0.7:0.5	3.74
				[S7_24122858]	7	1.0:0.7:0.5
				S7_26906029	15	1.0:0.7:0.5	6.54
				S7_24648430	8	1.0:0.7:0.8	4.67
				S7_24648337	12	1.0:0.7:0.8	10.75
				S7_28197319	17	0.7:0.2:1.0	17.51
				S7_25063402	7	1.0:0.7:0.7	19.45
				S7_26870948	14	1.0:0.8:0.6	17.04
				S7_28049047	8	1.0:0.9:0.3	4.7
				S7_28059080	11	1.0:0.8:0.3	5.02
				S7_23918904	4	1.0:0.9:0.3	6.25
				[S7_23918938]	4	1.0:0.9:0.3
				S7_24783026	11	1.0:0.9:0.6	5.63
				S7_24612049	13	1.0:0.7:0.5	2.63
				[S7_24612051]	13	1.0:0.7:0.5
				S7_26291135	7	1.0:0.9:0.5	2.95
				S7_28007637	4	1.0:0.8:0.4	1.41
				S7_28113820	3	1.0:0.9:0.4	2.36
				S7_26403443	3	1.0:0.9:0.4	2.81
				S7_31259191	2	1.0:1.0:0.4	2.4
				[S7_31259192]	2	1.0:1.0:0.4
				S7_26731565	7	1.0:0.8:0.5	2.5
				S7_27153605	7	1.0:0.8:0.5	3.48
				S7_27222312	4	1.0:0.9:0.5	2.32
				S7_24534142	0	1.0:0.9:0.4	1.83
				S7_25170788	3	1.0:0.9:0.5	2.34
				[S7_25170803]	3	1.0:0.9:0.5
				S7_23917495	2	1.0:0.9:0.4	2.89
				S7_24758759	6	1.0:0.9:0.4	4.19
				S7_25375715	15	1.0:0.7:0.5	4.77
				[S7_25375766]	15	1.0:0.7:0.5
				S7_24836302	5	1.0:0.7:0.5	5.2
				[S7_24836283]	5	1.0:0.7:0.5
				S7_25549910	13	1.0:0.6:0.4	4.1
				S7_23904808	3	1.0:0.6:0.4	5.25
				S7_24036831	16	1.0:0.5:0.4	5.33
				S7_23778229	16	1.0:0.6:0.5	5.08
				S7_26172099	12	1.0:0.6:0.5	4.23
				S7_28477272	8	1.0:0.7:0.4	5.86
				S7_26685685	13	1.0:0.7:0.5	5.8
				[S7_26685710]	13	1.0:0.7:0.5
				S7_28234661	6	1.0:0.6:0.4	3.35
				S7_23810604	1	1.0:0.8:0.4	0.9
				S7_31268943	1	1.0:0.9:0.3	0.91
				S7_25465351	2	1.0:0.9:0.3	1.83
				[S7_25465306]	2	1.0:0.9:0.3
				S7_26781102	1	1.0:1.0:0.4	1.42
				S7_24746168	6	1.0:0.9:0.5	0.96
				S7_23854494	3	1.0:0.9:0.4	1.87
				S7_28206490	3	1.0:0.9:0.4	2.84
				S7_26869224	5	1.0:0.9:0.5	2.53
				S7_26291339	11	1.0:0.9:0.5	2.06
				S7_24378054	7	1.0:0.8:0.4	3.17
				[S7_24378085]	7	1.0:0.8:0.4
				[S7_24378053]	7	1.0:0.8:0.4
				S7_24445065	13	1.0:0.8:0.4	3.62
				S7_26359168	8	1.0:0.7:0.4	3.78
				S7_26517482	16	1.0:0.8:0.5	4.92
				S7_26975940	21	1.0:0.8:0.7	5.16
				S7_26304667	9	1.0:0.8:0.6	4.06
				S7_31316744	5	1.0:0.6:0.5	3.51
				S7_25865738	7	1.0:0.8:0.4	2.94
				S7_26265501	4	1.0:0.7:0.5	5.09
				S7_26001189	22	1.0:0.6:0.5	4.96
				S7_24422853	14	1.0:0.6:0.5	3.34
				S7_26714672	12	1.0:0.7:0.4	1.52
				[S7_26714706]	12	1.0:0.7:0.4
				S7_24674524	4	1.0:0.8:0.4	4.55
				S7_24462328	12	1.0:1.0:0.5	4.53
				S7_25210567	18	1.0:0.7:0.5	4.42
				S7_23816313	9	1.0:0.8:0.5	4.91
				S7_31146418	1	1.0:0.9:0.5	3.52
				S7_23816490	12	1.0:0.8:0.5	3.1
				[S7_23816504]	12	1.0:0.8:0.5
				S7_25638698	7	1.0:0.6:0.5	4.02
				S7_31316668	6	1.0:0.8:0.4	3.01
				[S7_31316667]	6	1.0:0.8:0.4
				S7_24528642	10	1.0:0.8:0.5	2.52
				S7_24437217	3	1.0:0.8:0.4	3.44
				S7_24676371	9	1.0:0.6:0.4	2.69
				S7_25064701	15	1.0:0.7:0.4	2.06
				S7_26602572	2	1.0:0.9:0.4	2.86
				S7_26781061	6	1.0:0.9:0.5	2.43
				[S7_26781093]	6	1.0:0.9:0.5
				S7_24746111	6	1.0:0.8:0.4	1.88
				S7_31442400	2	1.0:0.8:0.4	1.36
				S7_26260635	1	1.0:0.9:0.4	0.45
				[S7_28526483]	4	1.0:0.9:0.4
				S7_25342816	1	1.0:0.9:0.4	1.36
				S7_31269865	1	1.0:0.9:0.4	3.69
				S7_26607710	3	1.0:0.8:0.4	4.72
				S7_26607628	2	1.0:0.7:0.5	3.87
				[S7_26607652]	2	1.0:0.7:0.5
				S7_24412148	6	1.0:0.9:0.4	2.41
				S7_31206204	4	1.0:0.9:0.4	2.32
				S7_25060560	2	1.0:0.9:0.4	0.92
				S7_26287791	2	1.0:0.9:0.4	1.87
				[S7_27972532]	4	1.0:0.9:0.4
				[S7_27972510]	4	1.0:0.9:0.4
				S7_25245835	3	1.0:0.9:0.4	1.87
				S7_24026459	3	1.0:1.0:0.4	2.36
				S7_25890619	5	1.0:0.9:0.4	5.91
				S7_25638923	6	1.0:0.6:0.3	5.3
				S7_27185307	2	1.0:0.9:0.4	1.87
				S7_26081545	3	1.0:1.0:0.4	1.38
				S7_25109588	2	1.0:0.8:0.4	1.36
				S7_25805997	0	1.0:0.9:0.4	0.45
				[S7_27915324]	3	1.0:1.0:0.4
				S7_25170722	2	1.0:1.0:0.4	1.37
				S7_26496445	1	1.0:1.1:0.4	1.38
				S7_26496480	4	1.0:1.0:0.4	1.87
				S7_28302885	1	1.0:0.9:0.4	2.36
				S7_28113376	5	1.0:0.8:0.5	3.83
				S7_31189603	2	1.0:0.9:0.4	4.73
				S7_30983810	4	1.0:0.9:0.5	4.69
S7_30757023	1	1.0:1.3:0.4	56.32
				S7_30824677	1	1.0:1.3:0.4	2.74
				S7_30810355	2	1.0:1.1:0.5	3.2
				S7_30784661	0	1.0:1.3:0.5	4.7
				S7_30300487	4	1.0:1.2:0.6	4.79
				[S7_30300490]	4	1.0:1.2:0.6
				[S7_30300464]	4	1.0:1.2:0.6
				[S7_30300474]	4	1.0:1.2:0.6
				S7_30213987	2	1.0:1.1:0.5	3.32
				S7_30458680	4	1.0:1.1:0.4	2.36
				S7_30306280	2	1.0:1.3:0.4	1.83
				[S7_30306300]	2	1.0:1.3:0.4
				S7_30306252	1	1.0:1.2:0.4	1.41
				S7_30458771	5	1.0:1.3:0.5	1.96
				S7_30194836	6	1.0:1.1:0.5	2.39
				S7_30670895	2	1.0:1.1:0.4	2.34
				S7_30867182	3	1.0:1.0:0.4	5.02
				S7_30756913	9	1.0:0.8:0.4	5.88
				S7_30942752	13	1.0:0.8:0.5	6.7
				S7_30897493	5	1.0:1.0:0.5	7.55
				S7_30754781	16	1.0:0.8:0.6	9.72
				S7_30755116	3	1.0:1.0:0.7	6.16
				S7_30942647	13	1.0:0.8:0.6	4.74
				[S7_30942630]	13	1.0:0.8:0.6
				S7_30756723	4	1.0:0.9:0.4	5.13
				S7_30756806	11	1.0:0.9:0.4	42.05
				S7_1452018	7	0.9:1.5:1.0	18.22
				S7_1451850	10	1.0:0.9:0.5	6
				S7_1463594	0	1.0:1.3:0.4	32.1
				S7_29984825	6	1.0:0.5:0.3	8.74
				S7_30335887	15	1.0:0.8:0.5	7.38
				S7_30297358	11	1.0:0.7:0.6	9.73
				[S7_30297391]	11	1.0:0.7:0.6
				S7_29794565	3	1.0:0.9:0.5	5.6
				S7_29838703	2	1.0:1.2:0.5	4.61
				[S7_29838696]	2	1.0:1.2:0.5
				S7_30022776	0	1.0:1.3:0.4	4.07
				S7_29992013	0	1.0:1.2:0.4	4.18
				S7_30306370	3	1.0:1.1:0.4	5.7
				S7_30384288	11	1.0:0.8:0.5	6.88
				S7_30411253	16	1.0:0.9:0.5	4.96
				S7_30384072	8	1.0:1.1:0.4	4.79
				S7_30213394	14	1.0:0.7:0.4	8.27
				S7_30453214	10	1.0:0.7:0.5	9.07
				[S7_30453191]	10	1.0:0.7:0.5
				S7_30198855	7	1.0:1.0:0.5	6.25
				S7_30533821	10	1.0:0.9:0.5	5.48
				S7_30561752	0	1.0:1.1:0.4	3.64
[S7_30434771]	1	1.0:1.3:0.4	58.14
S7_30434794	1	1.0:1.3:0.4	58.14
				S7_30213500	1	1.0:1.3:0.5	3.74
				S7_30532750	3	1.0:1.1:0.4	6
				S7_30273242	8	1.0:0.9:0.5	4.69
				S7_30671027	10	1.0:1.0:0.5	3.59
				S7_30867100	4	1.0:0.9:0.4	5.4
				[S7_30867141]	4	1.0:0.9:0.4
				S7_30360996	16	1.0:0.8:0.4	4.74
				S7_30360982	16	1.0:0.8:0.3	8.81
				S7_30297215	17	1.0:0.9:0.6	8.36
				S7_30995383	12	1.0:0.6:0.6	17.81
				S7_30434052	10	0.7:0.5:1.0	40.48
				[S7_30434073]	10	0.7:0.5:1.0
				[S7_30434056]	10	0.7:0.5:1.0
				[S7_30434057]	10	0.7:0.5:1.0
				S7_3230888	12	0.4:1.4:1.0	31.19
				S7_30429494	14	1.0:1.0:0.6	4.89
				[S7_30429477]	14	1.0:1.0:0.6
				[S7_30429476]	14	1.0:1.0:0.6
				S7_30411331	13	1.0:0.9:0.5	5.56
				S7_30435691	16	1.0:0.8:0.5	11.31
				S7_30429536	13	1.0:0.7:0.6	12.99
				S7_30755166	3	1.0:1.3:0.8	6.74
				S7_30306180	3	1.0:1.4:0.5	3.75
				[S7_30306192]	3	1.0:1.4:0.5
[S7_30213171]	1	1.0:1.4:0.4	59.95
S7_30213165	1	1.0:1.4:0.4	59.95
				S7_29887798	4	1.0:1.3:0.4	3.81
				S7_29881179	5	1.0:1.0:0.4	8.43
				S7_29767489	6	1.0:0.8:0.4	9.07
				S7_29560603	5	1.0:1.0:0.4	4.26
				S7_29589813	1	1.0:1.4:0.5	2.3
				S7_29691087	2	1.0:1.4:0.6	4.66
				[S7_29691091]	2	1.0:1.4:0.6
				S7_29426727	1	1.0:1.2:0.4	8.63
				[S7_29426760]	1	1.0:1.2:0.4
				S7_29536608	15	1.0:0.9:0.5	8.41
				[S7_29536654]	15	1.0:0.9:0.5
				[S7_29536621]	15	1.0:0.9:0.5
				S7_29881126	12	1.0:0.9:0.5	6.25
				[S7_29881120]	12	1.0:0.9:0.5
				S7_29882125	3	1.0:1.2:0.6	2.96
				[S7_29882131]	3	1.0:1.2:0.6
				S7_29882263	8	1.0:1.3:0.6	3.92
				S7_29746463	2	1.0:1.3:0.5	2.77
				S7_29838739	1	1.0:1.5:0.4	1.35
				S7_29600404	0	1.0:1.5:0.4	4.58
[S7_29746328]	0	1.0:1.4:0.5	63.58
[S7_29746326]	0	1.0:1.4:0.5	63.58
[S7_29746321]	0	1.0:1.4:0.5	63.58
S7_29746291	0	1.0:1.4:0.5	63.58
				S7_6437052	15	0.3:0.9:1.0	39.81
				S7_29794465	1	1.0:1.1:0.5	10.23
				S7_29159620	3	1.0:1.3:0.5	3.27
				S7_29184713	2	1.0:1.5:0.4	2.74
				S7_29122658	1	1.0:1.3:0.4	6
				[S7_29122667]	1	1.0:1.3:0.4
[S7_28854249]	1	1.0:1.2:0.5	71.53
[S7_28854273]	1	1.0:1.2:0.5	71.53
S7_28854264	1	1.0:1.2:0.5	71.53
				S7_28923967	4	1.0:1.3:0.5	3.29
				S7_28924036	2	1.0:1.1:0.4	3.67
				[S7_28924021]	2	1.0:1.1:0.4
				S7_28691405	0	1.0:1.1:0.5	9.26
				S7_28722445	17	1.0:0.9:1.0	9.25
				[S7_28722444]	17	1.0:0.9:1.0
				S7_28725900	4	1.0:1.0:0.5	4.21
				S7_28683188	1	1.0:1.1:0.5	3.77
				[S7_28683179]	1	1.0:1.1:0.5
				S7_28781937	4	1.0:1.2:0.4	1.87
				[S7_28781951]	4	1.0:1.2:0.4
				S7_28728853	1	1.0:1.3:0.4	0.45
				S7_28883340	0	1.0:1.4:0.4	1.35
				S7_29012083	1	1.0:1.5:0.4	0.45
				S7_29005939	1	1.0:1.4:0.4	0.45
				S7_29005842	0	1.0:1.3:0.4	1.34
				S7_29001866	0	1.0:1.2:0.3	2.28
				S7_28975659	2	1.0:1.2:0.4	3.2
				S7_28945816	1	1.0:1.2:0.4	3.89
				S7_29078570	7	1.0:1.2:0.4	5.84
				S7_29261146	11	1.0:1.0:0.5	36.27
				S7_6782900	11	0.3:1.0:1.0	37.44
				S7_1430745	6	1.0:1.1:0.5	20.44
				S7_9465759	5	1.0:0.5:0.2	3.47
				S7_9335217	8	1.0:0.5:0.3	2.91
				S7_9170771	2	1.0:0.6:0.2	5.14
				S7_9567664	13	1.0:0.4:0.3	26.54
				[S7_9567630]	13	1.0:0.4:0.3
				S7_11115025	16	1.0:1.6:0.6	26.15
				S7_28905029	4	1.0:1.0:0.5	4.47
				S7_28731710	7	1.0:1.1:0.5	3.45
				S7_28898596	5	1.0:1.1:0.6	3.35
				[S7_28898549]	5	1.0:1.1:0.6
				S7_28848564	3	1.0:1.0:0.6	4.83
				S7_28756041	5	1.0:1.0:0.5	5.43
				S7_28691304	7	1.0:1.0:0.4	0.47
				S7_28691296	7	1.0:1.0:0.4	4.33
				S7_28691272	7	1.0:1.0:0.6	5.88
[S7_28691355]	4	1.0:1.0:0.5	76.22
S7_28691335	4	1.0:1.0:0.5	76.22
				S7_28782647	12	1.0:0.8:0.5	5.22
				S7_28756129	6	1.0:0.9:0.4	29.41
				S7_11144704	15	1.0:0.5:0.5	16
				S7_10308874	10	1.0:0.4:0.4	12.51
				S7_9926742	16	1.0:0.4:0.6	13.44
				S7_10978469	13	1.0:0.4:0.5	9.54
				S7_10751109	14	1.0:0.4:0.2	4.18
				S7_11019191	7	1.0:0.4:0.2	5.13
				[S7_11019177]	7	1.0:0.4:0.2
				S7_9566301	12	1.0:0.4:0.2	4.52
				S7_9483106	0	1.0:0.6:0.2	5.2
				S7_9566478	15	1.0:0.4:0.2	7.51
				[S7_9566491]	15	1.0:0.4:0.2
				S7_10482571	4	1.0:0.5:0.2	3.75
				S7_10892197	1	1.0:0.6:0.2	1.36
				S7_10892260	1	1.0:0.5:0.2	1.37
				S7_10937993	2	1.0:0.5:0.2	0.46
				S7_11059677	3	1.0:0.5:0.2	0.46
				S7_10979775	0	1.0:0.6:0.2	2.29
				S7_11166540	3	1.0:0.5:0.2	4.19
				S7_10152438	1	1.0:0.6:0.2	3.19
				S7_10091953	1	1.0:0.6:0.2	3.25
				S7_10382718	3	1.0:0.5:0.2	5.55
				S7_11165693	10	1.0:0.4:0.2	25.72
				S7_29078854	3	1.0:1.1:0.4	4.22
				S7_28683308	1	1.0:1.1:0.4	0.91
				S7_28836340	3	1.0:1.1:0.4	3.77
				[S7_28836343]	3	1.0:1.1:0.4
S7_28781922	1	1.0:1.0:0.4	80.47
