# Supplementary material for: High-Resolution Genetic Map for Understanding the Effect of Genome-Wide Recombination Rate on Nucleotide Diversity in Watermelon
Source: G3 (Bethesda). 2014 Sep 15;4(11):2219–30. doi: 10.1534/g3.114.012815 (PMC4232547; doi:10.1534/g3.114.012815)
Supplement: Supporting Information [file supp_g3.114.012815_TableS10.xls]

## Sheet: print
Skeletons marker	Missing	Segregation	Distance	Added marker	Missing	Segregation	Distance
S8_4256286	5	1.0:0.7:0.3
				S8_112904	12	1.0:0.5:0.3	8.93
				S8_3622572	14	1.0:0.6:0.2	3.2
				S8_3819763	7	1.0:0.7:0.3	2.86
				S8_4079993	1	1.0:0.7:0.2	3.7
				S8_196551	16	1.0:0.6:0.3	5.38
S8_3452911	3	1.0:0.8:0.3	4.28
				S8_3722364	3	1.0:0.7:0.3	2.29
				S8_3818177	1	1.0:0.8:0.2	0.45
				S8_4264269	1	1.0:0.8:0.3	0.46
				S8_3721039	3	1.0:0.7:0.3	0.46
				S8_4368799	0	1.0:0.8:0.2	1.38
				S8_4213356	4	1.0:0.8:0.2	4.73
				S8_168352	13	1.0:0.6:0.2	7.61
				S8_3615449	7	1.0:0.7:0.4	8.02
				S8_312263	6	1.0:0.6:0.2	8.65
				S8_461574	7	1.0:0.6:0.3	23.14
				S8_18943406	3	1.0:0.8:0.3	21.02
				S8_21893198	10	1.0:1.0:0.4	37.05
				S8_795881	7	1.0:0.5:0.2	7.35
				[S8_795916]	7	1.0:0.5:0.2
				S8_749905	2	1.0:0.7:0.3	2.27
				S8_700778	0	1.0:0.8:0.3	1.36
				S8_466527	2	1.0:0.8:0.3	2.4
				S8_701692	7	1.0:0.8:0.3	1.9
				S8_700656	0	1.0:0.8:0.3	2.38
				S8_533169	7	1.0:0.8:0.3	2.38
				S8_438048	1	1.0:0.7:0.3	2.78
[S8_749968]	2	1.0:0.8:0.3	7.57
S8_749967	2	1.0:0.8:0.3	7.57
				S8_1221594	3	1.0:0.7:0.3	10.92
				[S8_1221580]	3	1.0:0.7:0.3
				S8_1696283	6	1.0:0.5:0.7	14.41
				S8_4388564	5	1.0:0.6:0.3	9.81
				S8_15223589	15	1.0:0.7:0.4	9.76
				S8_15663962	4	1.0:0.8:0.3	9.48
				S8_17392936	6	1.0:0.7:0.2	7.84
				S8_16953019	2	1.0:0.8:0.3	13.46
				S8_17175282	9	1.0:0.7:0.4	16.41
				S8_17530577	5	1.0:0.6:0.2	9.2
				S8_17206764	0	1.0:0.9:0.3	2.26
				S8_17478001	1	1.0:1.0:0.2	5.76
				S8_17706110	5	1.0:0.8:0.3	10
				S8_19927623	10	1.0:0.9:0.4	7.89
				S8_19511751	5	1.0:0.9:0.2	5.9
				S8_19812474	5	1.0:1.1:0.3	2.87
				S8_19738547	2	1.0:1.3:0.3	6.13
				S8_21414899	1	1.0:1.4:0.3	8.75
				S8_21498832	4	1.0:1.1:0.2	13.65
				S8_21793831	16	1.0:0.9:0.4	14.28
				[S8_21793851]	16	1.0:0.9:0.4
				S8_22729397	6	1.0:0.8:0.4	17.04
				[S8_22729372]	6	1.0:0.8:0.4
				S8_23147966	10	1.0:0.8:0.3	13.94
				S8_24714623	5	1.0:1.0:0.3	8.94
				S8_24671185	13	1.0:0.9:0.4	26.62
				S8_2410673	18	1.0:0.4:0.4	9.84
[S8_1146394]	2	1.0:0.8:0.3	8.94
S8_1146403	2	1.0:0.8:0.3	8.94
				S8_1337507	3	1.0:0.6:0.3	3.94
				[S8_1337506]	3	1.0:0.6:0.3
				[S8_1337486]	3	1.0:0.6:0.3
				[S8_1337513]	3	1.0:0.6:0.3
				[S8_1337511]	3	1.0:0.6:0.3
				S8_1463450	8	1.0:0.7:0.3	6.28
				[S8_1463459]	8	1.0:0.7:0.3
				[S8_1463499]	8	1.0:0.7:0.3
				S8_2966029	12	1.0:0.5:0.3	10.94
				S8_14892941	18	1.0:0.6:0.3	9.25
				S8_14898643	2	1.0:0.5:0.6	26.36
				S8_18784713	14	0.8:0.3:1.0	18.07
				S8_18811553	16	1.0:0.6:0.7	13.33
				S8_19377885	8	1.0:0.9:0.4	10.52
				S8_20520650	8	1.0:1.2:0.3	13.61
				S8_23666429	6	1.0:1.0:0.4	5.13
				[S8_23666438]	6	1.0:1.0:0.4
				S8_23957620	10	1.0:1.0:0.4	11.44
				[S8_23957640]	10	1.0:1.0:0.4
				S8_24938505	4	1.0:1.1:0.3	8.13
				S8_23957515	9	1.0:1.1:0.4	15.42
				S8_18243943	3	1.0:0.8:0.3	3.32
				S8_17668492	4	1.0:0.9:0.2	7.16
				S8_17071889	19	1.0:0.8:0.4	8.01
				[S8_17071887]	19	1.0:0.8:0.4
				S8_16628331	10	1.0:0.9:0.4	3.45
				S8_16489346	2	1.0:1.0:0.3	16.05
[S8_2413026]	3	1.0:0.7:0.3	11.72
S8_2413073	3	1.0:0.7:0.3	11.72
				S8_1696450	0	1.0:0.8:0.3	0.44
				S8_1696223	0	1.0:0.8:0.3	1.36
				S8_1203145	2	1.0:0.8:0.3	5.22
				S8_1145593	15	1.0:0.6:0.3	8.71
				S8_10174053	9	1.0:0.4:0.3	6.71
				[S8_10174059]	9	1.0:0.4:0.3
				S8_2966157	9	1.0:0.5:0.3	3.44
				S8_11633758	1	1.0:0.7:0.3	1.49
				[S8_11633745]	1	1.0:0.7:0.3
				S8_11633648	12	1.0:0.7:0.3	3.74
				[S8_11633654]	12	1.0:0.7:0.3
				S8_10173761	11	1.0:0.6:0.3	4.02
				S8_11633499	5	1.0:0.6:0.3	4.82
				S8_10776414	16	1.0:0.5:0.4	5.08
				S8_9203803	14	1.0:0.5:0.3	2.63
				S8_10181828	7	1.0:0.6:0.2	2.5
				[S8_10181820]	7	1.0:0.6:0.2
				S8_8984078	5	1.0:0.6:0.3	3.73
				S8_13235725	14	1.0:0.4:0.3	3.94
				S8_13235890	17	1.0:0.4:0.3	5.42
				S8_13101081	4	1.0:0.6:0.2	1.9
				S8_10856274	5	1.0:0.7:0.3	1.41
				[S8_10856329]	5	1.0:0.7:0.3
				S8_10801923	2	1.0:0.7:0.3	0.94
				S8_2958677	5	1.0:0.7:0.3	1.96
				S8_2922534	5	1.0:0.6:0.2	2.33
				S8_3011016	0	1.0:0.7:0.2	1.33
				[S8_2923356]	2	1.0:0.7:0.3
				S8_1821382	0	1.0:0.8:0.3	3.01
				S8_1865625	12	1.0:0.6:0.2	3.66
				S8_1987659	7	1.0:0.7:0.3	1.98
				S8_2060499	8	1.0:0.7:0.3	2.45
				[S8_2060523]	11	1.0:0.7:0.3
				S8_1874379	3	1.0:0.7:0.3	2.92
				S8_2226122	7	1.0:0.7:0.3	9.47
				S8_7601716	20	1.0:0.4:0.4	16.43
				S8_16114252	10	1.0:0.5:0.3	5.57
				S8_16139409	4	1.0:0.7:0.3	4.21
				S8_16586668	0	1.0:0.9:0.3	6.88
				S8_18091007	0	1.0:1.0:0.3	11.37
				S8_19105244	15	1.0:0.7:0.3	7.97
				S8_19738466	1	1.0:1.0:0.2	3.18
				S8_19462452	0	1.0:1.0:0.2	3.67
				S8_20034545	2	1.0:1.1:0.3	1.82
				S8_20034522	1	1.0:1.3:0.3	2.74
				S8_19834826	1	1.0:1.1:0.3	5.44
				S8_20520663	8	1.0:1.0:0.3	10.15
				S8_21638035	2	1.0:1.5:0.3	9.75
				S8_24241548	2	1.0:1.1:0.3	10.07
				S8_25416750	1	1.0:1.3:0.3	12.18
				S8_25108729	11	1.0:1.0:0.5	80.56
				S8_7545184	2	0.6:1.2:1.0	35.56
				S8_12849236	8	1.0:0.5:0.3	5.84
				[S8_12849239]	8	1.0:0.5:0.3
				[S8_12849265]	8	1.0:0.5:0.3
				S8_2655603	0	1.0:0.6:0.2	5.57
				S8_13100974	3	1.0:0.6:0.3	1.01
				[S8_13100988]	3	1.0:0.6:0.3
				S8_10173913	12	1.0:0.6:0.3	3.65
				S8_3114704	7	1.0:0.5:0.3	4.53
				S8_12644236	9	1.0:0.6:0.3	2.45
				S8_11633678	1	1.0:0.7:0.3	1.37
				[S8_11633694]	1	1.0:0.7:0.3
				S8_11646970	2	1.0:0.7:0.3	2.31
[S8_12145831]	0	1.0:0.7:0.3	14.47
S8_12145832	0	1.0:0.7:0.3	14.47
				S8_8987584	8	1.0:0.7:0.3	2.47
				[S8_8987541]	8	1.0:0.7:0.3
				S8_10181777	6	1.0:0.6:0.3	3.31
				[S8_10181796]	6	1.0:0.6:0.3
				[S8_10181740]	6	1.0:0.6:0.3
				S8_10366379	1	1.0:0.6:0.3	3.79
				S8_12143033	6	1.0:0.7:0.3	4.36
				S8_8257361	2	1.0:0.6:0.3	1.81
				S8_8257319	0	1.0:0.7:0.3	1.78
				S8_10233852	0	1.0:0.7:0.3	0.93
				S8_10229779	5	1.0:0.8:0.3	0.93
				S8_10175766	0	1.0:0.7:0.3	1.86
				S8_12145793	5	1.0:0.6:0.3	9.71
				S8_3454189	7	1.0:0.6:0.5	16.16
				S8_4388091	17	1.0:0.5:0.6	9.81
				[S8_4388133]	17	1.0:0.5:0.6
				[S8_4388092]	17	1.0:0.5:0.6
				S8_5714545	2	1.0:0.6:0.4	3.19
				[S8_5714504]	2	1.0:0.6:0.4
				[S8_5714503]	3	1.0:0.6:0.4
				S8_5714501	2	1.0:0.7:0.2	5.93
				S8_5565937	18	1.0:0.5:0.2	4.82
				[S8_5565918]	18	1.0:0.5:0.2
				[S8_5565920]	18	1.0:0.5:0.2
				S8_7593505	2	1.0:0.5:0.3	4.99
				S8_13956036	11	1.0:0.6:0.4	3.54
				S8_13957440	2	1.0:0.7:0.3	0.45
				S8_14197122	0	1.0:0.7:0.3	1.36
				S8_13672268	2	1.0:0.6:0.3	1.81
				S8_13957481	1	1.0:0.7:0.3	1.37
				S8_4392606	2	1.0:0.7:0.3	1.38
				S8_5411833	2	1.0:0.7:0.3	2.81
				S8_5723988	3	1.0:0.6:0.2	3.41
				[S8_5723999]	3	1.0:0.6:0.2
				S8_5724057	7	1.0:0.7:0.3	3.48
				[S8_5724067]	7	1.0:0.7:0.3
				S8_6126486	7	1.0:0.7:0.3	2.47
				S8_6231504	5	1.0:0.7:0.3	2.34
				S8_14642847	0	1.0:0.8:0.3	0.91
				S8_14642948	3	1.0:0.8:0.3	0.93
				S8_15058250	2	1.0:0.7:0.3	0.93
				S8_15160211	4	1.0:0.7:0.3	4.24
				S8_14642744	3	1.0:0.6:0.3	3.25
				S8_14942569	1	1.0:0.7:0.3	0.95
				S8_14882701	7	1.0:0.6:0.3	3.83
				S8_15843446	0	1.0:0.8:0.3	5.82
				S8_16304148	7	1.0:0.9:0.3	13.36
				S8_17284722	5	1.0:1.0:0.5	8.21
				S8_17374985	8	1.0:0.8:0.3	22.94
				S8_23130362	2	1.0:0.9:0.4	23.26
				S8_17211352	12	1.0:0.8:0.3	8.23
				S8_17374873	8	1.0:0.7:0.2	13.31
				S8_15759483	0	1.0:0.8:0.2	7.3
				S8_4541109	7	1.0:0.6:0.2	3.51
				S8_13558830	8	1.0:0.7:0.3	0.99
				S8_4541104	7	1.0:0.7:0.2	2
				S8_14058285	5	1.0:0.7:0.3	2.38
				S8_13441065	2	1.0:0.7:0.3	1.42
				S8_14041095	6	1.0:0.7:0.3	0.96
				S8_7832930	3	1.0:0.7:0.3	6.12
				S8_7593420	20	1.0:0.5:0.3	7.85
				S8_10858721	17	1.0:0.4:0.3	4.92
				S8_10173851	9	1.0:0.6:0.3	3.51
				S8_8029907	4	1.0:0.6:0.3	1.88
				S8_7593629	3	1.0:0.6:0.3	1.85
				S8_7599333	1	1.0:0.6:0.3	2.55
				S8_8257421	14	1.0:0.5:0.3	3.58
				S8_6967370	1	1.0:0.7:0.3	2.92
				S8_4542384	8	1.0:0.6:0.3	4.44
				S8_7830834	7	1.0:0.6:0.3	2.38
				S8_14058303	0	1.0:0.7:0.3	2.68
				[S8_14058304]	0	1.0:0.7:0.3
[S8_5286831]	0	1.0:0.7:0.3	17.61
S8_5286809	0	1.0:0.7:0.3	17.61
				S8_4358177	5	1.0:0.7:0.3	׳׳ ׳׳¡׳₪׳¨
				S8_312191	6	0.1:1.0:1.0	115.39
				S8_25904705	10	1.0:0.8:0.4	13.12
				S8_25904557	18	1.0:0.8:0.6	14.14
				S8_25826546	15	1.0:0.8:0.5	19.84
				S8_23886695	0	1.0:1.4:0.3	6.76
				S8_22097037	5	1.0:1.4:0.3	4.95
				[S8_22097033]	5	1.0:1.4:0.3
				S8_22283365	7	1.0:1.3:0.4	4.4
				S8_21782849	1	1.0:1.5:0.3	3.21
				S8_22722625	1	1.0:1.4:0.3	7.57
				[S8_22722634]	1	1.0:1.4:0.3
				S8_21266132	1	1.0:1.5:0.2	8.5
				S8_20347003	0	1.0:1.4:0.3	4.67
				S8_19353742	3	1.0:1.1:0.3	7.58
				S8_19512821	16	1.0:0.8:0.4	9.81
				S8_20897072	19	1.0:0.9:0.3	16.36
				S8_17125833	15	1.0:0.6:0.3	8.05
				S8_17125690	13	1.0:0.7:0.3	8.05
				S8_15923551	6	1.0:0.9:0.3	0.95
				S8_15923669	1	1.0:0.8:0.3	7.38
[S8_14574769]	3	1.0:0.7:0.4	21.76
S8_14574768	3	1.0:0.7:0.4	21.76
				S8_4393885	4	1.0:0.7:0.3	34.39
				S8_4725545	21	0.5:0.7:1.0	89.86
				S8_19611312	16	1.0:1.4:1.0	25.89
				S8_21824800	11	1.0:1.2:0.4	7.39
				S8_21549159	3	1.0:1.3:0.4	9.32
				S8_21719524	15	1.0:0.9:0.5	9.14
				S8_23082708	12	1.0:1.0:0.3	13.13
				S8_24596389	16	1.0:1.0:0.5	7.59
				S8_24469567	3	1.0:1.1:0.4	6.8
				S8_25094686	4	1.0:1.3:0.4	9.16
				S8_24656970	7	1.0:1.1:0.3	11.48
				S8_21404666	11	1.0:1.0:0.4	7.14
				S8_22713877	0	1.0:1.1:0.4	11.34
				S8_20979370	19	1.0:0.8:0.3	16.83
				S8_19058222	11	1.0:0.4:0.2	14.03
				S8_18901237	3	1.0:1.0:0.4	7.59
				S8_19688207	10	1.0:1.2:0.3	2.48
				S8_19904406	2	1.0:1.3:0.3	3.24
				S8_19771895	1	1.0:1.2:0.3	5.52
				S8_18644186	0	1.0:1.2:0.3	5.94
				S8_18885948	0	1.0:0.9:0.3	10.57
				S8_17188256	3	1.0:0.7:0.2	8.28
				S8_17349728	10	1.0:1.0:0.4	10.96
				S8_16202941	10	1.0:0.9:0.3	6.17
				S8_15590547	6	1.0:0.7:0.3	3.8
				[S8_15590556]	6	1.0:0.7:0.3
				S8_15593311	1	1.0:0.8:0.3	3.19
				[S8_15593304]	1	1.0:0.8:0.3
				S8_15701994	1	1.0:0.7:0.3	7.52
				S8_16089123	9	1.0:0.6:0.4	8.48
				[S8_16089138]	9	1.0:0.6:0.4
[S8_15785735]	1	1.0:0.7:0.3	25.92
S8_15785741	1	1.0:0.7:0.3	25.92
				S8_15870606	3	1.0:0.7:0.3	5.25
				S8_14873123	3	1.0:0.6:0.3	6.6
				S8_14882796	11	1.0:0.6:0.4	9.62
				S8_12676326	10	1.0:0.5:0.3	6.47
				S8_1696438	0	1.0:0.7:0.3	40.83
				S8_4358074	19	0.2:2.9:1.0	40.05
				S8_17181622	11	0.0:1.4:1.0	׳׳ ׳׳¡׳₪׳¨
				S8_25176140	14	1.0:1.2:0.8	11.26
				S8_25094377	6	1.0:1.3:0.3	8.15
				S8_24493102	5	1.0:1.0:0.3	7.89
				S8_24269533	2	1.0:1.0:0.4	8.55
				S8_23082628	7	1.0:0.9:0.5	9.65
				S8_22801877	5	1.0:1.2:0.4	7.81
				[S8_22801849]	5	1.0:1.2:0.4
				S8_21422207	2	1.0:1.3:0.5	7.6
				S8_21421391	9	1.0:1.0:0.3	6.68
				S8_21715241	5	1.0:1.0:0.3	5.25
				S8_21817076	1	1.0:1.4:0.3	3.18
				S8_21518099	0	1.0:1.3:0.3	12.46
				S8_19443154	5	1.0:0.8:0.3	8.74
				S8_19771996	1	1.0:1.2:0.3	2.28
				S8_19857711	1	1.0:1.2:0.2	3.39
				S8_19997665	8	1.0:1.0:0.2	10.31
				S8_18405738	17	1.0:0.6:0.3	8.29
				S8_17764022	3	1.0:0.9:0.2	17.56
				S8_17542856	5	1.0:1.0:0.6	14.81
				S8_17498527	0	1.0:0.9:0.2	5.97
				S8_15937340	1	1.0:0.8:0.3	2.92
				[S8_15937319]	1	1.0:0.8:0.3
				S8_15924868	8	1.0:0.8:0.3	5.52
				[S8_15924856]	8	1.0:0.8:0.3
				S8_16471457	8	1.0:0.9:0.4	6.05
				S8_16632821	10	1.0:0.8:0.3	3.99
				[S8_16632834]	10	1.0:0.8:0.3
				S8_16249886	3	1.0:0.8:0.3	2.36
				[S8_16249894]	3	1.0:0.8:0.3
				S8_16273603	4	1.0:0.8:0.3	4.24
[S8_16626961]	1	1.0:0.9:0.3	30.99
S8_16626985	1	1.0:0.9:0.3	30.99
				S8_16267238	1	1.0:1.0:0.3	2.48
				[S8_16267226]	1	1.0:1.0:0.3
				S8_16350723	11	1.0:0.9:0.4	3.56
				S8_16591350	6	1.0:1.0:0.4	8.14
				[S8_16591353]	7	1.0:0.9:0.4
				S8_15127120	8	1.0:0.6:0.3	11.84
				S8_5435885	10	1.0:0.5:0.4	12.95
				S8_4542356	8	1.0:0.5:0.2	10.11
				S8_9159599	9	1.0:0.6:0.3	73.02
				S8_20185381	8	0.2:0.8:1.0	50.06
				S8_25670486	15	0.8:0.5:1.0	20.67
				S8_25583360	3	1.0:1.4:0.3	10.31
				S8_25097817	2	1.0:1.1:0.1	15.06
				S8_24388331	6	1.0:0.9:0.4	5.94
				S8_24156283	3	1.0:1.1:0.4	4.18
				S8_24024870	1	1.0:1.3:0.4	6.3
				S8_22797741	5	1.0:1.2:0.4	4.27
				S8_22464994	2	1.0:1.5:0.3	8.03
				S8_21407795	15	1.0:1.2:0.7	9.84
				S8_20468178	3	1.0:1.2:0.3	9.02
				S8_19655440	7	1.0:1.0:0.3	6.02
				S8_19938893	3	1.0:1.3:0.4	16.56
				S8_17542910	2	1.0:1.2:0.6	21.94
				S8_17636636	18	1.0:0.6:0.3	13.64
				S8_17349529	21	1.0:0.5:0.3	10.99
				[S8_17349565]	21	1.0:0.5:0.3
				S8_17530741	10	1.0:0.7:0.3	8.65
				S8_17814305	19	1.0:0.6:0.3	8.28
				S8_17891450	1	1.0:1.0:0.2	3.67
				S8_17108597	1	1.0:0.9:0.3	2.28
				[S8_17108565]	1	1.0:0.9:0.3
				S8_17471707	1	1.0:1.0:0.2	5.09
[S8_17470018]	2	1.0:1.0:0.2	35.63
S8_17470028	2	1.0:1.0:0.2	35.63
				S8_17542969	6	1.0:0.8:0.3	13.9
				S8_17469963	2	1.0:1.2:0.6	28.76
				S8_17431229	6	0.5:1.1:1.0	71.37
				S8_11748574	20	1.0:0.5:0.2	10.1
				S8_11646931	2	1.0:0.6:0.2	13.41
				S8_15087108	9	1.0:0.5:0.3	29.14
				S8_25653756	2	1.0:1.1:0.3	11.3
				S8_24450058	8	1.0:0.9:0.4	9.11
				S8_23877610	13	1.0:1.0:0.3	8.4
				S8_23090535	0	1.0:1.5:0.4	3.62
				S8_22238768	0	1.0:1.6:0.3	2.26
				S8_22111082	1	1.0:1.4:0.3	8.41
				S8_22390608	12	1.0:0.9:0.4	14.24
				S8_21549340	14	1.0:0.8:0.4	10.74
				S8_20930371	12	1.0:1.0:0.3	5.68
				S8_20539903	2	1.0:1.3:0.4	8.64
				S8_20595378	2	1.0:1.3:0.1	9.98
				S8_20309236	4	1.0:1.2:0.4	7.23
				S8_19431890	3	1.0:1.2:0.3	4.75
				[S8_19431891]	3	1.0:1.2:0.3
				S8_18771070	3	1.0:1.0:0.2	3.23
				S8_17851269	1	1.0:1.0:0.2	2
				S8_17763744	12	1.0:0.8:0.2	4.16
				[S8_17763705]	12	1.0:0.8:0.2
				[S8_17763727]	12	1.0:0.8:0.2
				S8_17593811	5	1.0:0.9:0.2	6.38
				S8_17812411	13	1.0:0.8:0.4	6.79
[S8_17710056]	3	1.0:1.0:0.3	38.86
S8_17710032	3	1.0:1.0:0.3	38.86
				S8_17886457	0	1.0:0.8:0.3	2.76
				S8_17892365	3	1.0:0.8:0.3	3.77
				[S8_17892333]	3	1.0:0.8:0.3
				S8_18913364	2	1.0:0.9:0.3	5.83
				[S8_18913359]	3	1.0:0.9:0.3
				S8_19322678	5	1.0:1.0:0.3	5.24
				S8_19873675	0	1.0:1.4:0.3	12.15
				S8_20979144	16	1.0:0.7:0.4	6.6
				S8_21164856	7	1.0:1.2:0.3	10.36
				S8_22074849	12	1.0:1.2:0.4	5.69
				S8_22687445	1	1.0:1.7:0.3	7.68
				S8_23090286	11	1.0:0.9:0.4	7.13
				S8_23740693	1	1.0:1.4:0.4	11.98
				S8_25604029	4	1.0:1.1:0.4	37.88
				S8_4358071	11	1.0:1.0:0.4	12.53
				S8_540283	12	1.0:0.7:0.3	8.11
				S8_1562658	8	1.0:0.7:0.4	14.71
				S8_14873247	11	1.0:0.6:0.4	10.95
				S8_16417111	14	1.0:0.8:0.3	12.59
				S8_17485640	5	1.0:0.7:0.3	8.75
				S8_17970053	9	1.0:0.6:0.2	5.58
				[S8_17970062]	9	1.0:0.6:0.2
				[S8_17970099]	9	1.0:0.6:0.2
				S8_18586243	5	1.0:0.8:0.2	4.74
				[S8_18586258]	5	1.0:0.8:0.2
				S8_18615724	1	1.0:0.9:0.3	2.74
				S8_18332003	1	1.0:1.0:0.2	2.79
				[S8_18332012]	1	1.0:1.0:0.2
[S8_18615683]	1	1.0:1.0:0.2	42.11
[S8_18615654]	1	1.0:1.0:0.2	42.11
S8_18615660	1	1.0:1.0:0.2	42.11
				S8_18332273	4	1.0:0.8:0.2	5.82
				S8_17923320	14	1.0:0.7:0.2	6.88
				S8_18340463	16	1.0:0.6:0.2	6.91
				S8_17709153	2	1.0:0.8:0.3	6.97
				S8_17563639	8	1.0:0.8:0.4	8
				S8_16922936	3	1.0:0.8:0.4	13.07
				S8_15795519	14	1.0:0.6:0.3	13.92
				S8_14898610	2	1.0:0.5:0.6	9.19
				S8_5407621	5	1.0:0.7:0.3	7.53
				S8_5631299	15	1.0:0.7:0.3	11.34
				S8_5730142	17	1.0:0.5:0.4	20.85
				S8_19295695	15	1.0:0.6:0.4	15.02
				[S8_19295724]	15	1.0:0.6:0.4
				S8_23503263	17	1.0:1.0:0.6	10.5
				S8_23487770	6	1.0:1.4:0.7	8.06
				S8_23757667	3	1.0:1.3:0.4	13.49
				S8_25163243	0	1.0:1.1:0.1	12.39
				S8_25512006	4	1.0:1.1:0.4	13.39
				S8_25966661	16	1.0:1.0:0.7	19.6
				S8_22986623	11	1.0:1.0:0.4	11.36
				S8_21104905	5	1.0:1.2:0.5	10.19
				S8_19443122	5	1.0:0.9:0.4	6.26
				S8_20219911	13	1.0:1.0:0.3	7.83
[S8_19604689]	1	1.0:1.1:0.3	47.68
S8_19604703	1	1.0:1.1:0.3	47.68
				S8_20124511	8	1.0:1.1:0.3	6.83
				S8_19511965	16	1.0:0.7:0.3	10.89
				S8_19371016	1	1.0:1.0:0.5	12.18
				S8_19307965	12	1.0:0.8:0.4	8.36
				S8_19037148	3	1.0:1.0:0.3	7.77
				S8_18522646	5	1.0:0.9:0.3	5.38
				S8_18811009	4	1.0:0.9:0.3	4.73
				S8_18091024	1	1.0:0.9:0.3	5.23
				S8_17948483	15	1.0:0.7:0.3	8.32
				S8_17181705	9	1.0:0.8:0.3	3.52
				S8_17119535	5	1.0:0.7:0.3	5.42
				S8_17176770	6	1.0:0.8:0.2	4.29
				S8_16810032	0	1.0:0.9:0.3	7.96
				S8_14643033	2	1.0:0.8:0.3	1.83
				S8_14937802	2	1.0:0.7:0.3	3.94
				S8_5631609	10	1.0:0.6:0.4	13.44
				S8_3761033	17	1.0:0.6:0.3	11.9
				S8_876263	8	1.0:0.5:0.2	36.04
				S8_16497256	14	1.0:0.5:0.7	55.38
				S8_20897079	19	0.8:0.9:1.0	37.6
				S8_21719392	12	1.0:1.0:0.6	12.46
				S8_21448238	4	1.0:0.9:0.3	9.14
				S8_22372232	8	1.0:1.3:0.2	4.44
				S8_23056651	1	1.0:1.3:0.3	9.43
				S8_24792435	5	1.0:1.3:0.3	17.48
				S8_20595379	2	1.0:1.4:0.1	7.57
				S8_20834674	0	1.0:1.5:0.3	3.75
				S8_20954460	4	1.0:1.2:0.4	8.69
[S8_20325595]	3	1.0:1.1:0.3	53.35
S8_20325574	3	1.0:1.1:0.3	53.35
				S8_21104853	5	1.0:1.2:0.3	8.57
				S8_20355502	6	1.0:0.9:0.5	7.43
				S8_20964674	2	1.0:1.4:0.3	7.32
				S8_19295747	4	1.0:1.0:0.3	8.77
				S8_18892054	1	1.0:1.1:0.3	5.73
				S8_17426188	4	1.0:1.0:0.2	4.33
				S8_17410802	5	1.0:0.8:0.2	32.18
				S8_1463619	2	1.0:0.5:0.7	16.17
				[S8_1463641]	2	1.0:0.5:0.7
				S8_701783	9	1.0:0.6:0.3	9.4
				S8_533164	7	1.0:0.7:0.2	25.39
				S8_12303348	5	1.0:1.2:0.3	50.16
				[S8_12303371]	5	1.0:1.2:0.3
				S8_18091025	1	0.2:1.6:1.0	48.4
				S8_25855274	8	1.0:1.1:0.3	9.56
				S8_24792250	17	1.0:1.0:0.3	12.6
				[S8_24792249]	17	1.0:1.0:0.3
				S8_24589294	19	1.0:0.7:0.4	11.34
				S8_24321932	0	1.0:1.3:0.3	5.23
				S8_24188869	5	1.0:1.0:0.4	6.02
				S8_24064419	7	1.0:1.2:0.4	3.43
				[S8_24064387]	7	1.0:1.2:0.4
				[S8_24064408]	7	1.0:1.2:0.4
				[S8_24064377]	7	1.0:1.2:0.4
				S8_23819344	3	1.0:1.2:0.4	9.16
				S8_22021776	8	1.0:1.3:0.4	7.99
[S8_22729598]	4	1.0:1.4:0.4	60.15
S8_22729600	4	1.0:1.4:0.4	60.15
				S8_22635925	11	1.0:0.9:0.4	7.14
				S8_22021729	2	1.0:1.3:0.3	3.86
				S8_22737051	6	1.0:1.4:0.4	2.85
				[S8_22737032]	6	1.0:1.4:0.4
				S8_21663687	0	1.0:1.5:0.3	7.74
				S8_20849878	5	1.0:0.9:0.3	11.32
				S8_20467984	4	1.0:1.1:0.4	12.97
				[S8_20467989]	4	1.0:1.1:0.4
				S8_18152931	1	1.0:0.8:0.3	6.2
				S8_17067269	5	1.0:0.9:0.3	5.36
				S8_17030353	5	1.0:0.7:0.3	22.28
				S8_18784851	14	0.9:0.5:1.0	80.83
				S8_113043	9	0.4:0.8:1.0	׳׳™׳ ׳¡׳•׳£ֲ ׳—׳™׳•׳‘׳™
				S8_23301077	7	1.0:1.0:0.4	5.95
				[S8_23301071]	7	1.0:1.0:0.4
				S8_23234552	4	1.0:1.0:0.3	11.25
				S8_24709316	0	1.0:0.9:0.2	11.57
				[S8_24709322]	0	1.0:0.9:0.2
				S8_26013798	7	1.0:0.8:0.3	12.96
				S8_24064328	4	1.0:1.3:0.5	3.89
				S8_23769157	5	1.0:1.2:0.4	5.85
				S8_23461697	3	1.0:1.1:0.5	4.22
				[S8_23461706]	3	1.0:1.1:0.5
				S8_23021227	1	1.0:1.2:0.3	3.78
[S8_23239535]	3	1.0:1.3:0.4	64.41
[S8_23239556]	3	1.0:1.3:0.4	64.41
S8_23239531	3	1.0:1.3:0.4	64.41
				S8_4358069	11	0.7:3.7:1.0	38.75
				S8_15843456	0	1.0:0.8:0.3	11.31
				S8_17571234	5	1.0:0.8:0.2	9.07
				S8_16257713	6	1.0:0.7:0.3	5.28
				S8_16267290	15	1.0:0.7:0.3	16.77
				S8_17090398	9	1.0:1.0:0.7	19.11
				S8_20145676	7	1.0:1.0:0.4	15.33
				S8_20924902	16	1.0:0.7:0.4	19.82
				[S8_20924884]	16	1.0:0.7:0.4
				S8_22102339	12	1.0:0.7:0.3	21.76
				S8_25839324	9	1.0:1.0:0.4	16.21
[S8_23234690]	2	1.0:1.4:0.3	68.19
S8_23234733	2	1.0:1.4:0.3	68.19
				S8_21530709	11	1.0:1.3:0.5	9.15
				S8_21404432	16	1.0:1.2:0.9	26.45
				[S8_21404423]	16	1.0:1.2:0.9
				S8_15759453	0	1.0:1.3:0.6	23.84
				S8_1813570	10	1.0:0.6:0.3	16.14
				S8_16471597	5	1.0:0.9:0.4	1.44
				S8_16273708	3	1.0:0.9:0.3	5.48
				S8_16327364	8	1.0:0.7:0.3	5.94
				S8_16812514	7	1.0:1.0:0.3	5.33
				S8_17386740	2	1.0:0.9:0.2	18.22
				S8_17499868	9	1.0:0.7:0.6	20.02
				S8_18152835	5	1.0:0.8:0.3	4.87
				S8_18227907	3	1.0:0.9:0.3	6.46
				S8_18339851	7	1.0:0.9:0.3	6.72
				S8_19906879	11	1.0:1.0:0.3	4
				S8_20146713	1	1.0:1.3:0.3	0.46
				S8_19604623	3	1.0:1.4:0.3	4.31
				S8_20429901	3	1.0:1.3:0.4	7.26
				S8_21826056	2	1.0:1.4:0.4	6.36
				S8_22349697	6	1.0:1.1:0.3	7.16
				S8_22741503	6	1.0:1.1:0.3	9.2
				[S8_22741541]	6	1.0:1.1:0.3
				S8_23447484	6	1.0:0.9:0.2	9.55
				[S8_23447502]	6	1.0:0.9:0.2
				[S8_23447491]	6	1.0:0.9:0.2
				S8_23028095	12	1.0:0.9:0.4	7.08
				S8_24352271	11	1.0:1.0:0.4	7.34
				S8_24025623	8	1.0:0.9:0.4	9.59
				S8_23877739	11	1.0:1.2:0.5	6.15
				[S8_23877743]	11	1.0:1.2:0.5
				S8_23819263	5	1.0:1.5:0.4	4.35
[S8_23789154]	1	1.0:1.5:0.4	71.9
S8_23789152	1	1.0:1.5:0.4	71.9
				S8_22687447	0	1.0:1.5:0.4	9.47
				[S8_22687442]	0	1.0:1.5:0.4
				S8_21949676	7	1.0:1.1:0.7	9.84
				[S8_21949730]	7	1.0:1.1:0.7
				S8_21495017	6	1.0:1.1:0.4	7.9
				S8_20964732	1	1.0:1.2:0.3	3.24
				S8_20823041	2	1.0:1.5:0.3	5.04
				S8_20930462	10	1.0:1.0:0.3	8.82
				S8_18093682	3	1.0:1.0:0.2	6.26
				S8_18529106	5	1.0:0.8:0.3	11.1
				S8_18811687	22	1.0:0.6:0.7	16.93
				S8_17340955	4	1.0:0.9:0.4	10.8
				S8_17193036	2	1.0:0.8:0.3	11.98
				S8_16577714	14	1.0:0.8:0.3	8.4
				S8_15870533	3	1.0:0.7:0.3	13.92
				S8_5436168	17	1.0:0.5:0.3	12.67
				S8_1146529	3	1.0:0.7:0.3	׳׳ ׳׳¡׳₪׳¨
				S8_21549150	3	0.1:1.2:1.0	48.81
				S8_24939679	14	1.0:1.3:1.0	30.85
				S8_25841738	6	1.0:0.6:0.8	19.99
				S8_25176303	6	1.0:1.1:0.6	11.29
				S8_24453967	11	1.0:0.9:0.4	12.72
				S8_24388243	11	1.0:0.8:0.2	14.75
				S8_23447512	8	1.0:0.8:0.2	10.33
				S8_23845300	11	1.0:1.0:0.4	8.21
				S8_24240950	3	1.0:1.3:0.4	5.15
[S8_25658791]	2	1.0:1.3:0.2	78.95
S8_25658782	2	1.0:1.3:0.2	78.95
				S8_25719681	0	1.0:1.2:0.2	2.96
				[S8_25719711]	0	1.0:1.2:0.2
				S8_25583228	10	1.0:1.1:0.2	2
				S8_25582802	6	1.0:1.1:0.2	3.53
				S8_25711444	11	1.0:1.1:0.3	3.5
				S8_25906621	1	1.0:1.1:0.2	2.79
				S8_26013633	3	1.0:1.0:0.2	3.33
				S8_26123964	3	1.0:1.2:0.3	2.37
				S8_26065318	4	1.0:1.2:0.3	1.4
				S8_25999227	3	1.0:1.2:0.3	2.39
				S8_25904480	6	1.0:1.2:0.3	4
				S8_25968846	7	1.0:1.0:0.3	7.07
				[S8_25968845]	7	1.0:1.0:0.3
				S8_25712245	22	1.0:0.9:0.3	4.54
				S8_25728407	2	1.0:1.1:0.3	5.24
				S8_25626576	15	1.0:0.9:0.4	13.45
				[S8_25626586]	15	1.0:0.9:0.4
				S8_25655358	18	1.0:0.8:0.5	11.03
				[S8_25655354]	18	1.0:0.8:0.5
				S8_25833656	8	1.0:0.8:0.3	7.5
				[S8_25833627]	8	1.0:0.8:0.3
				S8_26010453	12	1.0:1.0:0.3	6.82
				[S8_26010475]	12	1.0:1.0:0.3
				S8_25192981	6	1.0:1.1:0.3	7.2
				S8_26000894	9	1.0:0.9:0.4	4.08
				[S8_26000876]	9	1.0:0.9:0.4
				[S8_26000901]	9	1.0:0.9:0.4
				S8_25728510	10	1.0:1.2:0.3	1.01
				S8_25696696	4	1.0:1.3:0.2	1.41
				S8_25546940	3	1.0:1.3:0.2	1.39
				S8_25805247	1	1.0:1.2:0.3	1.35
				S8_26087131	0	1.0:1.2:0.2	0.45
				S8_25866130	1	1.0:1.3:0.3	2.28
				S8_25919094	2	1.0:1.2:0.3	1.37
				S8_26144480	2	1.0:1.3:0.3	0.91
				S8_26034248	0	1.0:1.3:0.3	3.74
				S8_26133004	4	1.0:1.1:0.4	5.39
				S8_26136226	7	1.0:1.1:0.4	4.71
				[S8_26136227]	7	1.0:1.1:0.4
				S8_25603966	9	1.0:1.3:0.4	1.94
				S8_25511843	1	1.0:1.3:0.3	3.67
				[S8_25511838]	1	1.0:1.3:0.3
				S8_25648030	1	1.0:1.1:0.3	4.48
				S8_25608066	9	1.0:1.1:0.3	4.52
				S8_25532485	5	1.0:1.1:0.3	4.09
				S8_25814420	9	1.0:1.1:0.3	10.3
				S8_25781405	10	1.0:1.3:0.6	9.59
				S8_25913361	5	1.0:1.2:0.3	2.37
				S8_26065386	1	1.0:1.2:0.3	3.3
				S8_25925007	4	1.0:1.2:0.3	1.87
				S8_25818039	3	1.0:1.3:0.3	1.87
				S8_25198027	2	1.0:1.5:0.3	2.32
				S8_25070425	2	1.0:1.4:0.3	2.32
				[S8_25070407]	2	1.0:1.4:0.3
				[S8_25070423]	2	1.0:1.4:0.3
				S8_24794620	2	1.0:1.3:0.3	6.36
				[S8_24794621]	2	1.0:1.3:0.3
				S8_24490696	6	1.0:1.0:0.4	4.08
				S8_24454191	11	1.0:1.1:0.4	4.08
				[S8_24454186]	11	1.0:1.1:0.4
				S8_24490596	5	1.0:1.1:0.3	3.33
				S8_24469660	3	1.0:1.2:0.3	2.77
				S8_24248615	0	1.0:1.2:0.3	2.82
				S8_24241026	5	1.0:1.1:0.3	5.09
				S8_24018816	10	1.0:1.1:0.4	4.52
				S8_23700188	1	1.0:1.5:0.3	1.35
				S8_23701466	0	1.0:1.3:0.3	3.61
				S8_23264323	0	1.0:1.2:0.3	3.46
				S8_23070724	10	1.0:1.0:0.3	5.62
				S8_21532038	4	1.0:1.4:0.3	6.38
				S8_20942637	3	1.0:1.4:0.4	10.5
				S8_21826199	8	1.0:1.2:0.5	6.43
				[S8_21826206]	8	1.0:1.2:0.5
				S8_21768314	0	1.0:1.6:0.3	6.09
				S8_23483255	2	1.0:1.3:0.2	8.74
				S8_24794629	3	1.0:1.3:0.3	2.3
				S8_25070567	0	1.0:1.4:0.3	2.26
				S8_25385951	1	1.0:1.5:0.2	2.26
				S8_25744321	0	1.0:1.4:0.3	2.77
				S8_25658812	3	1.0:1.2:0.3	2.3
[S8_25925039]	3	1.0:1.2:0.2	80.33
S8_25925032	3	1.0:1.2:0.2	80.33
				S8_25853424	11	1.0:0.8:0.3	18.91
				[S8_25853394]	11	1.0:0.8:0.3
				S8_23328630	12	1.0:0.7:0.4	10.81
				S8_21824639	9	1.0:1.2:0.4	15.46
				S8_24925478	16	1.0:1.0:0.3	10.24
				S8_25826759	16	1.0:0.8:0.4	7.85
				[S8_25826762]	16	1.0:0.8:0.4
				[S8_25826727]	16	1.0:0.8:0.4
				S8_26104134	7	1.0:1.0:0.3	9.32
				S8_25784095	14	1.0:1.0:0.6	9.83
[S8_26133088]	7	1.0:0.9:0.4	86.34
S8_26133095	7	1.0:0.9:0.4	86.34
				S8_25719649	6	1.0:0.8:1.0	18.65
				[S8_25719660]	6	1.0:0.8:1.0
				S8_23703006	0	1.0:1.3:0.5	11.61
S8_26136572	13	1.0:0.9:0.5	92.87
