# Supplementary material for: High-Resolution Genetic Map for Understanding the Effect of Genome-Wide Recombination Rate on Nucleotide Diversity in Watermelon
Source: G3 (Bethesda). 2014 Sep 15;4(11):2219–30. doi: 10.1534/g3.114.012815 (PMC4232547; doi:10.1534/g3.114.012815)
Supplement: Supporting Information [file supp_g3.114.012815_TableS11.xls]

## Sheet: print
Skeletons marker	Missing	Segregation	Distance	Added marker	Missing	Segregation
^
[S9_248483]	8	1.0:0.9:0.4	0
S9_248494	8	1.0:0.9:0.4
[S9_426459]	5	1.0:1.0:0.4	5.65
S9_426444	5	1.0:1.0:0.4	5.65
				S9_300444	15	1.0:0.7:0.6
				[S9_300457]	15	1.0:0.7:0.6
				S9_108754	16	0.8:0.6:1.0
				S9_293763	26	1.0:0.9:1.0
				S9_415139	5	1.0:1.1:0.5
				S9_70941	12	1.0:0.7:0.5
				S9_425717	9	1.0:1.1:0.3
				[S9_425733]	9	1.0:1.1:0.3
				S9_584017	3	1.0:1.1:0.4
				S9_361874	4	1.0:1.1:0.4
				S9_126054	4	1.0:1.2:0.4
[S9_514577]	6	1.0:1.3:0.4	10.17
S9_514570	6	1.0:1.3:0.4	10.17
				S9_434789	16	1.0:1.0:0.3
				S9_958498	15	1.0:0.9:0.5
				S9_886046	2	1.0:1.3:0.4
				S9_461769	0	1.0:1.2:0.4
				S9_759763	12	1.0:0.9:0.5
				S9_158700	10	1.0:1.2:0.5
				S9_3300	2	1.0:1.2:0.3
				S9_71184	1	1.0:1.3:0.4
				S9_389856	2	1.0:1.2:0.3
				S9_363536	5	1.0:1.1:0.3
				S9_462797	1	1.0:1.3:0.3
				S9_370447	1	1.0:1.4:0.3
				[S9_370442]	1	1.0:1.4:0.3
				S9_461849	0	1.0:1.5:0.4
				S9_418602	1	1.0:1.3:0.4
				S9_363392	4	1.0:1.3:0.4
				S9_793369	0	1.0:1.6:0.4
				S9_696693	5	1.0:1.3:0.4
				S9_745016	1	1.0:1.3:0.4
				S9_846142	5	1.0:1.2:0.4
				[S9_846170]	5	1.0:1.2:0.4
				S9_887282	11	1.0:1.0:0.3
				S9_732465	7	1.0:1.0:0.3
				S9_658709	16	1.0:0.9:0.6
				S9_712253	14	1.0:0.6:0.3
				S9_793419	10	1.0:1.0:0.4
				S9_899110	11	1.0:1.1:0.3
				S9_720059	2	1.0:1.1:0.4
				S9_757033	13	1.0:1.0:0.4
				S9_633364	3	1.0:1.1:0.3
				S9_463902	12	1.0:0.6:0.2
				S9_463856	12	1.0:0.7:0.3
				S9_426541	2	1.0:1.3:0.4
				[S9_426583]	2	1.0:1.3:0.4
				S9_500400	3	1.0:1.2:0.4
				S9_332192	2	1.0:1.3:0.5
				S9_389929	4	1.0:1.2:0.6
				S9_265720	21	1.0:0.8:0.6
				[S9_265710]	21	1.0:0.8:0.6
				S9_500259	8	1.0:1.1:0.4
				[S9_500260]	8	1.0:1.1:0.4
				S9_434826	2	1.0:1.1:0.4
				S9_415734	3	1.0:1.2:0.4
				S9_158107	5	1.0:1.2:0.4
				[S9_158103]	5	1.0:1.2:0.4
				S9_123877	3	1.0:1.0:0.3
				[S9_123872]	3	1.0:1.0:0.3
				S9_221674	0	1.0:1.1:0.3
				S9_101561	0	1.0:1.5:0.4
				S9_522728	0	1.0:1.6:0.3
				[S9_522701]	0	1.0:1.6:0.3
[S9_868670]	1	1.0:1.6:0.3	13.52
S9_868637	1	1.0:1.6:0.3	13.52
				S9_763075	2	1.0:1.5:0.4
				S9_533680	0	1.0:1.5:0.4
				S9_514652	10	1.0:1.3:0.4
				S9_1012978	9	1.0:0.9:0.4
				S9_1281497	13	1.0:1.3:0.6
				S9_1100091	8	1.0:1.2:0.5
				S9_1061251	5	1.0:1.5:0.5
				S9_1483885	9	1.0:1.1:0.5
				S9_1280517	17	1.0:0.9:0.5
				[S9_1280501]	17	1.0:0.9:0.5
				[S9_1280465]	17	1.0:0.9:0.5
				S9_1285903	0	1.0:1.3:0.6
				S9_1066401	16	1.0:1.1:0.6
				S9_1233361	5	1.0:1.1:0.4
				S9_1104931	10	1.0:1.0:0.4
				S9_1169688	14	1.0:1.0:0.5
				[S9_1169661]	14	1.0:1.0:0.5
				S9_1281389	6	1.0:0.9:0.4
				S9_1079592	17	1.0:1.0:0.5
				S9_1153197	8	1.0:0.7:0.6
				S9_1233215	9	1.0:0.9:0.5
				S9_1141173	9	1.0:0.8:0.3
				S9_887450	7	1.0:1.0:0.4
				S9_746029	5	1.0:1.2:0.3
				S9_1019005	8	1.0:1.2:0.4
				S9_1018902	10	1.0:1.0:0.9
				S9_1507265	9	1.0:1.1:0.4
				[S9_1507260]	9	1.0:1.1:0.4
				S9_1479183	6	1.0:1.3:0.3
				[S9_1479162]	6	1.0:1.3:0.3
				S9_1035945	3	1.0:1.3:0.3
				[S9_1035913]	3	1.0:1.3:0.3
				S9_1290344	16	1.0:1.0:0.5
				S9_1356496	4	1.0:1.2:0.4
				S9_1075874	7	1.0:1.2:0.5
				S9_1130881	9	1.0:1.0:0.5
				S9_1212396	7	1.0:1.2:0.4
				S9_1211014	1	1.0:1.3:0.4
				[S9_1211032]	1	1.0:1.3:0.4
				S9_1211013	1	1.0:1.2:0.2
				S9_1588270	6	1.0:1.2:0.3
				S9_1592362	1	1.0:1.5:0.4
				S9_1553931	1	1.0:1.7:0.4
				S9_1204667	0	1.0:1.6:0.3
				S9_1339277	0	1.0:1.6:0.4
				S9_942223	0	1.0:1.5:0.4
				S9_1507054	1	1.0:1.4:0.4
S9_1211108	3	1.0:1.5:0.4	15.82
				S9_1658426	0	1.0:1.5:0.4
				S9_1635866	5	1.0:1.2:0.4
				S9_1655054	3	1.0:1.1:0.3
				S9_1782834	12	1.0:1.0:0.5
				S9_1727460	4	1.0:1.3:0.4
				S9_1727440	4	1.0:1.2:0.4
				S9_1640885	16	1.0:0.7:0.4
				S9_1644440	12	1.0:0.9:0.5
				S9_1786838	14	1.0:0.9:0.5
[S9_1709306]	0	1.0:1.5:0.4	21.47
S9_1709305	0	1.0:1.5:0.4	21.47
				S9_1709358	2	1.0:1.6:0.3
				S9_1902899	2	1.0:1.7:0.3
				S9_2003981	1	1.0:1.7:0.3
				S9_1877955	2	1.0:1.6:0.4
				S9_1801456	8	1.0:1.3:0.4
				S9_1986454	3	1.0:1.5:0.6
				S9_2077873	9	1.0:1.0:0.5
				S9_2197560	18	1.0:1.1:0.6
				S9_2317547	5	1.0:1.1:0.5
				[S9_2317546]	5	1.0:1.1:0.5
				S9_2237910	19	1.0:0.8:0.6
				[S9_2237877]	19	1.0:0.8:0.6
				S9_2417186	7	1.0:0.9:0.4
				[S9_2417208]	7	1.0:0.9:0.4
				S9_2578840	17	1.0:0.8:0.5
				S9_2458173	6	1.0:1.1:0.5
				S9_2201507	3	1.0:1.3:0.4
S9_2584947	0	1.0:1.6:0.3	26.01
				S9_2490036	0	1.0:1.6:0.4
				S9_2775249	2	1.0:1.4:0.4
				S9_2354957	0	1.0:1.5:0.4
				S9_2775230	1	1.0:1.6:0.4
				S9_3569916	0	1.0:1.5:0.4
				S9_3171262	0	1.0:1.6:0.3
				S9_3030491	0	1.0:1.4:0.3
				S9_3354082	4	1.0:1.4:0.4
				[S9_3354102]	4	1.0:1.4:0.4
				S9_2707876	20	1.0:1.1:0.8
				[S9_2707886]	20	1.0:1.1:0.8
				S9_3958421	10	1.0:0.9:0.7
				S9_2458182	6	0.6:1.1:1.0
				S9_3231126	15	1.0:1.0:0.6
				S9_2357472	11	1.0:0.8:0.4
				[S9_2357453]	11	1.0:0.8:0.4
				S9_2121388	4	1.0:1.4:0.4
				[S9_2121406]	4	1.0:1.4:0.4
				[S9_2121408]	4	1.0:1.4:0.4
				S9_2201609	0	1.0:1.4:0.4
				S9_2588802	1	1.0:1.2:0.4
				S9_2970077	1	1.0:1.4:0.4
				S9_4103641	4	1.0:1.4:0.4
				S9_3370018	0	1.0:1.5:0.4
				S9_3060241	0	1.0:1.2:0.3
				S9_2722634	4	1.0:1.1:0.4
				S9_2769631	2	1.0:1.3:0.4
				S9_3469255	2	1.0:1.3:0.4
				[S9_3469287]	2	1.0:1.3:0.4
				S9_3047920	5	1.0:1.1:0.4
				[S9_3047928]	5	1.0:1.1:0.4
				S9_2629553	2	1.0:1.2:0.3
				S9_2574076	3	1.0:1.3:0.4
				S9_2769694	4	1.0:1.5:0.3
				[S9_2769691]	4	1.0:1.5:0.3
				[S9_2769695]	4	1.0:1.5:0.3
				S9_2629477	3	1.0:1.3:0.3
				S9_2453658	3	1.0:1.5:0.4
				[S9_2453647]	3	1.0:1.5:0.4
				S9_3035177	15	1.0:1.1:0.4
				[S9_3035201]	15	1.0:1.1:0.4
				S9_2084259	1	1.0:1.2:0.3
				S9_2239886	3	1.0:1.4:0.4
				[S9_2239885]	3	1.0:1.4:0.4
				S9_2277547	6	1.0:1.2:0.5
				[S9_2277571]	6	1.0:1.2:0.5
				[S9_2277562]	6	1.0:1.2:0.5
				S9_2452213	4	1.0:1.3:0.5
				S9_3994688	14	1.0:1.0:0.4
				S9_2720440	10	1.0:0.9:0.4
				S9_2400261	11	1.0:0.8:0.4
				S9_2245665	9	1.0:1.1:0.5
				S9_2102900	1	1.0:1.3:0.4
				S9_4014434	2	1.0:1.4:0.4
				S9_4014401	0	1.0:1.6:0.3
S9_4115557	1	1.0:1.6:0.3	27.35
				S9_4103425	6	1.0:1.6:0.4
				S9_4104052	0	1.0:1.5:0.4
				S9_3708829	0	1.0:1.5:0.4
				S9_3753694	5	1.0:1.3:0.5
				[S9_3753716]	5	1.0:1.3:0.5
				S9_2818800	16	1.0:0.8:0.5
				S9_4021673	21	1.0:0.9:0.5
				S9_4334806	12	1.0:1.0:0.6
				S9_4082565	4	1.0:1.4:0.6
				S9_3558521	6	1.0:1.5:0.4
				S9_2707714	23	1.0:1.0:0.9
				S9_3001944	16	1.0:0.8:0.8
				S9_2776719	0	0.5:1.0:1.0
				S9_3002295	8	0.6:0.4:1.0
				S9_3199367	14	1.0:0.7:0.6
				S9_3002265	6	1.0:1.3:0.6
				[S9_3002258]	6	1.0:1.3:0.6
				S9_3002250	6	1.0:1.3:0.6
				S9_3172016	4	1.0:1.5:0.4
				S9_3001591	0	1.0:1.5:0.4
				S9_3461978	4	1.0:1.5:0.4
				S9_3576467	2	1.0:1.4:0.4
				S9_3412442	0	1.0:1.3:0.4
				S9_3658624	4	1.0:1.4:0.4
				[S9_3658630]	4	1.0:1.4:0.4
				S9_2976207	6	1.0:1.3:0.5
				S9_2809161	13	1.0:0.9:0.4
				[S9_2809176]	13	1.0:0.9:0.4
				S9_3375066	13	1.0:1.0:0.5
				S9_3880288	13	1.0:1.0:0.5
				S9_3955790	13	1.0:0.5:0.3
				[S9_3955747]	13	1.0:0.5:0.3
				S9_2087609	12	1.0:1.1:0.5
				S9_2077580	3	1.0:1.2:0.5
				S9_2114620	14	1.0:0.9:0.6
				S9_3230991	26	1.0:1.0:0.5
				S9_3801711	11	1.0:1.0:0.5
				[S9_3801702]	11	1.0:1.0:0.5
				S9_3683789	7	1.0:1.2:0.6
				S9_3793161	6	1.0:0.9:0.6
				S9_4115577	2	1.0:1.3:0.3
				S9_4331227	0	1.0:1.4:0.3
				S9_4170241	5	1.0:1.3:0.4
				S9_3569418	2	1.0:1.3:0.4
				S9_3057999	11	1.0:1.1:0.5
				[S9_3058011]	11	1.0:1.1:0.5
				S9_3347271	4	1.0:1.4:0.4
				S9_4737914	3	1.0:1.3:0.4
				S9_4357087	2	1.0:1.4:0.4
				S9_4394379	0	1.0:1.5:0.4
				S9_4260734	0	1.0:1.8:0.4
				S9_4260759	2	1.0:1.6:0.4
				S9_4307374	9	1.0:1.2:0.3
				[S9_4307364]	9	1.0:1.2:0.3
				S9_4307349	9	1.0:0.8:0.2
				S9_3989337	3	1.0:0.8:0.1
				S9_3579501	1	1.0:0.9:0.1
				S9_3258932	16	1.0:0.9:0.4
				S9_3035062	14	1.0:1.0:0.6
				[S9_3035071]	14	1.0:1.0:0.6
				[S9_3035099]	14	1.0:1.0:0.6
				S9_4021939	8	1.0:1.4:0.5
				S9_4174049	5	1.0:1.5:0.5
				S9_4104335	0	1.0:1.6:0.4
				S9_4104280	1	1.0:1.3:0.4
				S9_4438873	0	1.0:1.3:0.3
				S9_4357138	0	1.0:1.6:0.3
				S9_3678688	1	1.0:1.6:0.3
				[S9_3678709]	1	1.0:1.6:0.3
				S9_3192199	0	1.0:1.5:0.4
				S9_3268396	2	1.0:1.5:0.4
				S9_3650814	3	1.0:1.4:0.5
[S9_4104238]	5	1.0:1.5:0.4	28.74
[S9_4104253]	5	1.0:1.5:0.4	28.74
S9_4104257	5	1.0:1.5:0.4	28.74
				S9_5084995	3	1.0:1.3:0.5
				S9_4615982	16	1.0:1.0:0.7
				S9_4858380	13	1.0:1.1:0.5
				S9_5520998	0	1.0:1.4:0.4
				S9_4622207	4	1.0:1.1:0.1
				S9_4303885	15	1.0:0.7:0.2
				[S9_4303886]	15	1.0:0.7:0.2
				S9_4954147	5	1.0:1.0:0.4
S9_4862119	2	1.0:1.3:0.4	33.09
				S9_5327042	1	1.0:1.3:0.4
				S9_5569394	7	1.0:1.3:0.4
				S9_5781945	0	1.0:1.6:0.3
				S9_5806052	7	1.0:1.1:0.4
				S9_5763434	13	1.0:0.7:0.4
				S9_5816109	14	1.0:0.6:0.5
				S9_5427455	14	1.0:0.8:0.4
				S9_4548256	9	1.0:0.9:0.5
				S9_4713188	12	1.0:1.0:0.4
				S9_4886172	6	1.0:1.0:0.4
				S9_4863313	20	1.0:0.8:0.5
				S9_4991048	16	1.0:0.6:0.5
				S9_4548390	17	1.0:0.9:0.5
				S9_4954626	17	0.9:0.5:1.0
				S9_3020389	14	1.0:0.8:0.5
				S9_4967717	5	1.0:0.9:0.3
				S9_4880954	12	1.0:0.7:0.5
				S9_2574259	15	1.0:0.7:0.3
				S9_4625783	21	1.0:0.4:0.4
				S9_5085025	4	1.0:1.2:0.3
				S9_5177530	11	1.0:1.1:0.4
				S9_4880710	1	1.0:1.2:0.4
				S9_5208707	0	1.0:1.4:0.3
				S9_4999743	0	1.0:1.3:0.4
				S9_4713086	10	1.0:1.0:0.3
				S9_5314687	8	1.0:1.0:0.4
				S9_4904052	5	1.0:1.1:0.4
[S9_4954740]	5	1.0:1.0:0.4	37.43
S9_4954688	5	1.0:1.0:0.4	37.43
				S9_5874862	2	1.0:1.1:0.4
				S9_5950108	0	1.0:1.6:0.3
				S9_5687005	1	1.0:1.4:0.4
				S9_5743817	13	1.0:1.0:0.4
				S9_5810577	11	1.0:1.0:0.5
				S9_5551430	15	1.0:0.8:0.5
				S9_5493352	11	1.0:0.9:0.5
				[S9_5493346]	11	1.0:0.9:0.5
				S9_5758123	3	1.0:1.2:0.4
				S9_5681274	7	1.0:1.0:0.4
				S9_5911444	18	1.0:0.7:0.9
				S9_5838182	13	1.0:0.8:0.9
				S9_5934497	17	1.0:0.8:0.5
				S9_5786400	8	1.0:1.0:0.5
				S9_5681363	1	1.0:1.5:0.4
				S9_5569911	4	1.0:1.3:0.5
				S9_5491949	7	1.0:0.9:0.4
				S9_5827268	14	1.0:1.1:0.9
				[S9_5827264]	14	1.0:1.1:0.9
				S9_5997496	16	1.0:0.9:0.4
				S9_6004039	18	1.0:0.8:0.4
				S9_6156399	8	1.0:0.9:0.4
[S9_6303636]	2	1.0:1.1:0.4	45.3
S9_6303630	2	1.0:1.1:0.4	45.3
				S9_6254585	4	1.0:1.0:0.3
				[S9_6254582]	4	1.0:1.0:0.3
				S9_6172487	8	1.0:0.8:0.7
				S9_6188254	5	1.0:1.0:0.4
				[S9_6188212]	5	1.0:1.0:0.4
				S9_5939221	3	1.0:1.2:0.4
				S9_6093356	2	1.0:1.3:0.3
				[S9_6093359]	2	1.0:1.3:0.3
				S9_6149379	1	1.0:1.2:0.4
				[S9_6149383]	1	1.0:1.2:0.4
				S9_6347731	3	1.0:1.2:0.3
				[S9_6347741]	3	1.0:1.2:0.3
				S9_6053697	0	1.0:1.3:0.3
				[S9_6053720]	0	1.0:1.3:0.3
				S9_6130017	5	1.0:1.0:0.5
				S9_6122622	14	1.0:0.8:0.6
				S9_6327611	17	1.0:0.7:0.3
				S9_6312065	6	1.0:0.8:0.7
				S9_6312053	6	0.9:0.9:1.0
				S9_6275140	3	1.0:0.9:0.4
				[S9_6275173]	3	1.0:0.9:0.4
				S9_6327448	13	1.0:0.8:0.4
				S9_6522771	4	1.0:1.1:0.4
				S9_6571938	4	1.0:1.4:0.5
				S9_6708907	5	1.0:1.0:0.4
				S9_6611761	22	1.0:0.9:0.5
				[S9_6611778]	22	1.0:0.9:0.5
				S9_6612180	6	1.0:1.0:0.4
[S9_6906059]	1	1.0:1.2:0.3	51.4
S9_6906040	1	1.0:1.2:0.3	51.4
				S9_6763469	1	1.0:1.0:0.4
				S9_6098744	3	1.0:1.0:0.6
				S9_6611950	20	1.0:0.8:0.4
				[S9_6611924]	20	1.0:0.8:0.4
				S9_6708840	7	1.0:1.1:0.4
				S9_6666794	3	1.0:1.0:0.4
				S9_6639266	2	1.0:1.2:0.3
				S9_6666807	1	1.0:1.3:0.4
				S9_6566521	1	1.0:1.0:0.4
				S9_6902319	4	1.0:1.1:0.5
				S9_6855967	6	1.0:1.1:0.4
				S9_7823051	5	1.0:0.8:0.5
				[S9_7823069]	5	1.0:0.8:0.5
				[S9_7823044]	6	1.0:0.8:0.5
				S9_7780750	1	1.0:1.0:0.4
				S9_7690568	1	1.0:1.0:0.4
				S9_7568675	1	1.0:1.0:0.3
				S9_7637081	3	1.0:1.0:0.3
				S9_7563858	6	1.0:0.8:0.5
				S9_7582963	20	1.0:0.7:0.4
				S9_7006493	16	1.0:0.7:0.6
				S9_7492968	9	1.0:0.7:0.5
				S9_7123890	2	1.0:0.7:0.3
				S9_7695262	7	1.0:1.0:0.4
				S9_7927453	5	1.0:1.0:0.4
				S9_7632622	2	1.0:1.1:0.3
				S9_7823206	0	1.0:1.1:0.3
				S9_7585675	3	1.0:1.0:0.4
				S9_7839333	7	1.0:0.9:0.4
				S9_7321590	17	1.0:0.8:0.7
				S9_6851167	2	1.0:1.1:0.5
				S9_7302158	9	1.0:1.0:0.5
				S9_7210852	5	1.0:1.1:0.4
				S9_7210912	15	1.0:0.9:0.6
				S9_7036535	17	1.0:1.0:0.6
				[S9_7036524]	17	1.0:1.0:0.6
				S9_7166401	3	1.0:1.0:0.4
				S9_7803675	3	1.0:1.2:0.4
				S9_7646060	1	1.0:1.2:0.4
				S9_7745948	0	1.0:1.2:0.4
				[S9_7745950]	0	1.0:1.2:0.4
				S9_7690627	3	1.0:1.0:0.5
				S9_7637172	2	1.0:1.0:0.4
				[S9_7637141]	2	1.0:1.0:0.4
				S9_7240788	1	1.0:1.1:0.3
				S9_7001663	2	1.0:1.1:0.4
				[S9_7001670]	3	1.0:1.1:0.4
S9_7185356	9	1.0:1.1:0.4	53.83
				S9_7646007	4	1.0:1.1:0.4
				S9_7583141	17	1.0:0.9:0.4
				S9_8055611	5	1.0:0.9:0.3
				S9_7998118	2	1.0:1.2:0.4
				S9_7822932	2	1.0:1.0:0.4
				[S9_7822926]	2	1.0:1.0:0.4
				[S9_7822911]	2	1.0:1.0:0.4
				S9_7806665	8	1.0:1.0:0.4
				S9_7492840	7	1.0:0.8:0.4
				S9_7694499	11	1.0:0.8:0.4
				S9_7806550	11	1.0:0.8:0.5
				[S9_7806554]	11	1.0:0.8:0.5
				[S9_7806575]	11	1.0:0.8:0.5
				S9_7545376	13	1.0:0.8:0.4
				S9_7545188	19	1.0:0.7:0.5
				S9_7694593	13	1.0:0.7:0.4
				S9_8852054	7	0.9:1.1:1.0
				S9_9542842	13	0.5:1.3:1.0
				S9_8671899	13	0.9:0.6:1.0
				S9_8671891	13	0.9:0.6:1.0
				S9_8508341	4	1.0:1.0:0.5
				S9_8201605	3	1.0:0.9:0.4
				S9_8338744	10	1.0:0.8:0.4
				S9_8649919	1	1.0:0.8:0.4
				S9_8669743	2	1.0:0.9:0.4
				S9_8453481	3	1.0:0.9:0.4
				S9_8520137	9	1.0:0.7:0.4
				S9_8610247	10	1.0:0.8:0.4
				S9_8519923	4	1.0:0.7:0.2
				S9_7659200	7	1.0:0.8:0.3
				S9_8055852	4	1.0:0.9:0.4
				S9_8055784	6	1.0:1.0:0.5
				[S9_8055789]	6	1.0:1.0:0.5
				S9_8384988	8	1.0:0.8:0.4
				S9_8363871	1	1.0:1.0:0.4
[S9_8097285]	0	1.0:1.1:0.4	56.75
S9_8097286	0	1.0:1.1:0.4	56.75
				S9_8161530	3	1.0:1.0:0.4
				S9_8668315	4	1.0:0.9:0.4
				[S9_8668316]	4	1.0:0.9:0.4
				[S9_8668314]	5	1.0:0.9:0.5
				S9_8661117	0	1.0:1.0:0.4
				S9_8573868	2	1.0:0.9:0.4
				S9_8712801	3	1.0:1.0:0.5
				S9_9247827	1	1.0:0.9:0.4
				S9_9529937	3	1.0:0.9:0.4
				S9_9103702	1	1.0:0.9:0.4
				S9_8509385	10	1.0:0.8:0.4
				S9_8852111	7	1.0:0.8:0.5
				S9_8956457	14	1.0:0.9:0.5
				S9_8852192	9	1.0:0.9:0.5
				S9_9291502	15	1.0:0.7:0.5
				S9_8884257	8	1.0:0.4:1.0
				S9_8879404	2	1.0:0.9:0.5
				[S9_8879403]	2	1.0:0.9:0.5
				S9_9103746	0	1.0:0.9:0.4
				S9_8884208	1	1.0:0.9:0.3
				S9_8715071	2	1.0:1.0:0.4
				S9_8132916	12	1.0:0.8:0.5
				[S9_8132924]	12	1.0:0.8:0.5
				S9_8508008	4	1.0:0.9:0.4
				S9_9022752	4	1.0:0.8:0.4
				S9_8787508	0	1.0:1.1:0.4
				S9_9103720	0	1.0:1.0:0.4
				S9_8960558	0	1.0:1.0:0.4
				S9_9362599	4	1.0:0.9:0.4
				S9_8960586	1	1.0:0.9:0.4
				S9_9528729	6	1.0:0.8:0.4
				S9_9528390	16	1.0:0.8:0.4
				[S9_9528375]	17	1.0:0.8:0.4
				S9_9303436	14	1.0:0.7:0.4
				S9_9733982	18	1.0:0.8:0.5
				S9_9781106	14	1.0:0.6:0.4
				S9_9745218	5	1.0:0.6:0.4
				S9_9740769	15	1.0:0.7:0.5
				S9_9314304	1	1.0:0.9:0.4
				S9_8907492	9	1.0:0.8:0.4
				S9_9404843	2	1.0:0.7:0.5
				[S9_9404844]	2	1.0:0.7:0.5
				[S9_9404839]	2	1.0:0.7:0.5
				[S9_9404841]	3	1.0:0.7:0.5
				[S9_9404838]	5	1.0:0.7:0.5
				S9_9314356	1	1.0:1.0:0.4
				S9_9764970	2	1.0:0.9:0.4
				S9_9805477	7	1.0:0.8:0.6
				S9_9765136	13	1.0:0.8:0.6
				[S9_9765140]	13	1.0:0.8:0.6
				S9_9773212	11	1.0:0.9:0.5
				S9_9744945	2	1.0:0.9:0.4
				S9_9765074	1	1.0:1.0:0.5
				S9_9765042	1	1.0:1.1:0.4
				S9_9547208	0	1.0:1.1:0.4
S9_9547296	0	1.0:1.1:0.4	58.53
				S9_9779226	9	1.0:0.8:0.5
				S9_10107902	19	1.0:0.6:0.5
				S9_9877022	17	1.0:0.7:0.5
				S9_9700655	6	1.0:0.8:0.4
[S9_10835728]	2	1.0:1.1:0.4	63.52
S9_10835821	0	1.0:1.2:0.4	63.52
				S9_10495142	4	1.0:1.2:0.5
				S9_10835839	0	1.0:1.1:0.5
				S9_10737261	4	1.0:1.0:0.5
				S9_11274404	14	1.0:0.7:0.4
				S9_11902397	14	1.0:0.8:0.6
				S9_11839424	1	1.0:0.8:0.5
				S9_12044816	4	1.0:1.0:0.4
				S9_11057062	3	1.0:0.9:0.4
				S9_10497367	12	1.0:0.8:0.4
				S9_10680360	5	1.0:0.9:0.5
				S9_11057494	13	1.0:1.0:0.4
				S9_11057252	2	1.0:0.9:0.4
				S9_11439229	4	1.0:1.1:0.5
				S9_12384086	5	1.0:1.1:0.5
				S9_13002918	4	1.0:0.9:0.5
				S9_13286701	0	1.0:1.1:0.4
				S9_12622188	3	1.0:1.0:0.5
				S9_10680256	4	1.0:0.9:0.6
				S9_11458686	4	1.0:1.0:0.5
				S9_11657921	0	1.0:1.2:0.4
				S9_12538350	3	1.0:1.2:0.4
				S9_12036823	1	1.0:1.1:0.4
				S9_12646473	0	1.0:1.1:0.4
				S9_11910559	0	1.0:1.0:0.4
				S9_11350013	3	1.0:1.0:0.5
				S9_11274157	1	1.0:0.9:0.4
				S9_10736609	6	1.0:0.9:0.4
				S9_10482092	1	1.0:1.0:0.5
				[S9_10482093]	1	1.0:1.0:0.5
				S9_10674090	5	1.0:0.8:0.5
				S9_11152585	8	1.0:1.1:0.4
				S9_11350128	5	1.0:0.9:0.4
				S9_11904267	11	1.0:0.8:0.5
				S9_10037837	18	1.0:0.7:0.6
				S9_10037786	11	1.0:0.8:0.5
				S9_10008929	6	1.0:1.0:0.5
				S9_9974509	3	1.0:1.0:0.4
				S9_10387683	9	1.0:0.7:0.4
				S9_10279445	14	1.0:0.9:0.5
				S9_10008798	1	1.0:0.9:0.5
				S9_10045735	3	1.0:1.0:0.4
				S9_10009025	6	1.0:0.9:0.4
				S9_9974577	6	1.0:0.9:0.5
				S9_10093972	9	1.0:0.7:0.5
				S9_10029550	14	1.0:0.6:0.4
				S9_10365263	5	1.0:0.7:0.4
				S9_9993409	7	1.0:0.6:0.4
				S9_9973825	5	1.0:0.8:0.5
				S9_11839448	17	1.0:0.5:0.4
				S9_10859047	18	1.0:0.5:0.5
				S9_10871812	20	1.0:0.7:0.5
				S9_11315707	14	1.0:1.0:0.7
				[S9_11315691]	14	1.0:1.0:0.7
				S9_10379783	9	1.0:0.9:0.8
				S9_10216567	12	0.7:0.7:1.0
				S9_18673834	5	0.3:0.9:1.0
				S9_28717755	3	0.7:1.6:1.0
				S9_10528060	0	0.8:1.4:1.0
				S9_14005869	1	0.6:1.0:1.0
				S9_12500804	4	1.0:0.9:0.5
				[S9_12500801]	4	1.0:0.9:0.5
				S9_13051443	15	1.0:0.9:0.5
				S9_10182029	12	1.0:0.8:0.5
				S9_10527979	2	1.0:1.0:0.5
				S9_10527847	2	1.0:1.1:0.5
S9_11372471	1	1.0:1.2:0.4	64.41
				S9_13905110	1	1.0:1.0:0.4
				S9_13942477	4	1.0:1.0:0.5
				S9_13838199	3	1.0:0.9:0.6
				S9_13838238	9	1.0:0.9:0.6
				S9_16490534	10	1.0:0.9:0.5
				S9_15666397	3	1.0:0.9:0.4
				S9_13458146	6	1.0:0.8:0.5
				S9_13321277	15	1.0:0.8:0.5
				S9_15344105	5	1.0:0.7:0.4
				S9_14089326	8	1.0:0.9:0.4
				S9_14865588	1	1.0:1.0:0.4
				S9_14005681	0	1.0:1.0:0.4
				S9_13881794	7	1.0:1.0:0.4
				S9_13316709	2	1.0:1.0:0.4
				S9_13457978	1	1.0:0.9:0.4
				S9_13940695	6	1.0:0.7:0.5
				S9_13745665	4	1.0:0.9:0.4
				S9_14018260	2	1.0:0.9:0.4
				S9_13089412	16	1.0:0.7:0.6
				S9_14005928	9	1.0:0.9:0.6
				[S9_14005914]	9	1.0:0.9:0.6
				[S9_14005922]	9	1.0:0.9:0.6
				S9_14006026	7	1.0:0.9:0.4
[S9_13899136]	0	1.0:1.0:0.4	67.12
[S9_13899166]	0	1.0:1.0:0.4	67.12
S9_13899172	0	1.0:1.0:0.4	67.12
				S9_18753809	0	1.0:1.0:0.4
				S9_14005726	1	1.0:0.9:0.4
				S9_16557057	7	1.0:0.8:0.4
				S9_14550668	21	1.0:0.7:0.5
				S9_12896868	15	1.0:0.5:0.4
				S9_14961842	10	1.0:0.5:0.3
				S9_18144981	6	1.0:0.4:0.3
				S9_16489561	13	1.0:0.5:0.3
				S9_14965906	10	1.0:0.7:0.6
				[S9_14965900]	10	1.0:0.7:0.6
				[S9_14965888]	10	1.0:0.7:0.6
				S9_14017731	8	1.0:0.7:0.5
				S9_14459632	12	1.0:0.6:0.4
				S9_14066655	24	1.0:0.6:0.4
				S9_13856554	13	1.0:0.7:0.4
				S9_12050864	16	1.0:0.7:0.4
				S9_14865557	2	1.0:0.9:0.4
				S9_16490623	15	1.0:0.8:0.5
				S9_18758445	7	1.0:0.9:0.5
				[S9_18758435]	7	1.0:0.9:0.5
				[S9_18758439]	13	1.0:0.8:0.4
				S9_13856410	12	1.0:0.7:0.4
				S9_18772742	4	1.0:0.8:0.5
				S9_14995050	5	1.0:0.9:0.4
				S9_18752574	10	1.0:1.0:0.4
[S9_18357063]	1	1.0:0.9:0.4	71.21
S9_18357065	1	1.0:0.9:0.4	71.21
				S9_18379255	0	1.0:1.0:0.5
				S9_18226759	1	1.0:0.9:0.4
				S9_17652330	17	1.0:0.9:0.6
				S9_23631524	13	1.0:0.7:0.8
				S9_23631514	13	1.0:0.6:0.7
				S9_21650602	11	1.0:0.6:0.5
				[S9_21650574]	11	1.0:0.6:0.5
				S9_17233803	15	1.0:0.4:1.0
				[S9_17233764]	15	1.0:0.4:1.0
				S9_17277005	8	1.0:0.6:0.6
				S9_17525886	7	1.0:0.7:0.4
				S9_17525298	1	1.0:0.8:0.4
				[S9_17525330]	1	1.0:0.8:0.4
				S9_17251586	2	1.0:0.8:0.4
				S9_24263152	1	1.0:0.8:0.4
				S9_21650902	2	1.0:0.7:0.5
				S9_28983901	15	1.0:0.7:0.4
				S9_19952107	4	1.0:0.8:0.4
				S9_21204120	4	1.0:0.9:0.4
				S9_26202807	0	1.0:0.9:0.5
				[S9_19662416]	1	1.0:0.9:0.4
				S9_22168994	1	1.0:0.9:0.5
				S9_27639046	1	1.0:0.8:0.4
				S9_22151251	8	1.0:0.8:0.5
				S9_17153506	7	1.0:0.6:0.7
				[S9_17153514]	7	1.0:0.6:0.7
				S9_24772429	6	1.0:0.7:0.5
				S9_19440402	2	1.0:0.7:0.5
				[S9_19440400]	2	1.0:0.7:0.5
				S9_22166317	10	1.0:0.7:0.4
				S9_16489706	15	1.0:0.4:0.3
				S9_25362033	12	1.0:0.7:0.5
				S9_17259060	13	1.0:0.7:0.5
				[S9_17259059]	13	1.0:0.7:0.5
				S9_17379911	9	1.0:0.7:0.6
				S9_18026363	6	1.0:0.8:0.5
				S9_17251892	6	1.0:0.7:0.4
				S9_17396007	5	1.0:0.8:0.4
				[S9_17396107]	5	1.0:0.8:0.4
				S9_19523520	8	1.0:0.7:0.2
				S9_28697277	10	1.0:0.6:0.4
				S9_27298259	6	1.0:0.9:0.6
				S9_22117560	19	1.0:0.4:0.5
				S9_17525746	8	1.0:0.7:0.5
				S9_20935602	3	1.0:0.8:0.4
				S9_17182132	3	1.0:0.9:0.4
				S9_20124728	4	1.0:0.8:0.4
				S9_22152031	2	1.0:0.8:0.4
				S9_20809753	5	1.0:0.9:0.4
[S9_22947481]	3	1.0:1.0:0.4	74.46
S9_22947497	3	1.0:1.0:0.4	74.46
				S9_24036442	1	1.0:0.9:0.4
				[S9_24036415]	1	1.0:0.9:0.4
				[S9_22678365]	4	1.0:0.9:0.4
				S9_27639291	6	1.0:0.9:0.4
				S9_26202737	0	1.0:0.9:0.4
				S9_21161343	4	1.0:0.7:0.4
				S9_21204041	5	1.0:0.9:0.3
				S9_21649017	1	1.0:0.9:0.4
				S9_21661570	4	1.0:0.8:0.5
				S9_20971394	15	1.0:0.7:0.3
				S9_21271590	12	1.0:0.6:0.3
				S9_22061238	16	1.0:0.7:0.4
				[S9_22061270]	16	1.0:0.7:0.4
				S9_25359625	13	1.0:0.6:0.4
				S9_21352086	4	1.0:0.7:0.5
				S9_25714449	2	1.0:0.8:0.6
				S9_27423261	7	1.0:0.8:0.5
				[S9_27423245]	7	1.0:0.8:0.5
				[S9_27423236]	7	1.0:0.8:0.5
				[S9_27423276]	7	1.0:0.8:0.5
				S9_26830574	4	1.0:0.9:0.5
				S9_21799285	2	1.0:0.8:0.5
				S9_21650824	5	1.0:0.9:0.4
				[S9_21650776]	5	1.0:0.9:0.4
				[S9_21650793]	5	1.0:0.9:0.4
				[S9_21650804]	5	1.0:0.9:0.4
				S9_25368836	3	1.0:0.8:0.4
				S9_21894649	5	1.0:0.7:0.4
				S9_22039684	17	1.0:0.5:0.4
				S9_29654845	10	1.0:0.7:0.5
				S9_20936828	12	1.0:0.8:0.5
				[S9_20936797]	12	1.0:0.8:0.5
				S9_26309098	13	1.0:0.7:0.5
				S9_23851425	4	1.0:0.8:0.5
				S9_19988169	11	1.0:0.7:0.4
				S9_22061332	0	1.0:0.8:0.4
				S9_21940614	11	1.0:0.8:0.4
				S9_21831253	8	1.0:0.8:0.4
				S9_19523458	5	1.0:0.8:0.5
				S9_22905132	2	1.0:0.9:0.5
				S9_20916337	2	1.0:0.8:0.4
				S9_29831645	4	1.0:0.9:0.4
				S9_29840602	8	1.0:1.0:0.5
				S9_29953282	6	1.0:1.0:0.4
				S9_29890406	2	1.0:1.0:0.5
				S9_29826510	2	1.0:1.0:0.5
				S9_29441793	2	1.0:0.9:0.4
				S9_29009612	3	1.0:0.8:0.4
				S9_29009570	0	1.0:0.8:0.4
				S9_29205566	5	1.0:0.8:0.5
				S9_29205530	2	1.0:0.8:0.4
				S9_19508030	2	1.0:0.8:0.4
				S9_21799319	4	1.0:0.8:0.4
				S9_25362195	15	1.0:0.6:0.4
				[S9_25362167]	15	1.0:0.6:0.4
				S9_17250899	14	1.0:0.7:0.4
				S9_17233703	2	1.0:0.7:0.6
				S9_28697117	0	1.0:0.8:0.5
				S9_29195975	10	1.0:0.8:0.6
				S9_22062646	9	1.0:0.8:0.5
				S9_28717589	4	1.0:0.8:0.4
				S9_22039078	2	1.0:0.8:0.4
				S9_22065873	5	1.0:0.8:0.5
				S9_21830641	9	1.0:0.8:0.5
				S9_21830597	4	1.0:0.8:0.4
				[S9_21830630]	4	1.0:0.8:0.4
				S9_26306343	7	1.0:0.8:0.4
				S9_24349371	10	1.0:0.7:0.4
				S9_21940755	5	1.0:0.7:0.4
				S9_19444986	6	1.0:0.8:0.5
				S9_22062560	8	1.0:0.7:0.5
				S9_23716655	3	1.0:0.9:0.5
				S9_21914467	5	1.0:0.7:0.5
				S9_21799025	8	1.0:0.8:0.5
				S9_22006433	4	1.0:0.8:0.3
				S9_23631485	5	1.0:1.0:0.2
				[S9_23631454]	5	1.0:1.0:0.2
				[S9_23631452]	5	1.0:1.0:0.2
				S9_30005169	4	1.0:0.6:0.2
				S9_20215918	16	1.0:0.8:0.3
				S9_22169258	10	1.0:0.5:0.2
				S9_20917722	18	1.0:0.6:0.5
				S9_17153572	11	1.0:0.8:0.5
				S9_17153568	11	1.0:0.7:0.7
				[S9_17153554]	11	1.0:0.7:0.7
				S9_26207416	5	1.0:0.9:0.5
				S9_24423832	1	1.0:0.9:0.4
				S9_26306233	0	1.0:1.0:0.4
				[S9_26306262]	0	1.0:1.0:0.4
				S9_25275060	0	1.0:1.0:0.4
				[S9_25275046]	0	1.0:1.0:0.4
				[S9_19662441]	0	1.0:1.0:0.4
				S9_24851457	0	1.0:0.9:0.4
				[S9_24851454]	0	1.0:0.9:0.4
				S9_26999099	2	1.0:0.9:0.4
				S9_27639187	2	1.0:0.9:0.4
				S9_26803627	1	1.0:0.9:0.4
				S9_23688461	0	1.0:0.9:0.4
				S9_23784858	8	1.0:0.9:0.5
				S9_22239561	1	1.0:0.8:0.5
				S9_21032157	3	1.0:0.8:0.5
				S9_19988084	6	1.0:0.8:0.4
				S9_28717665	4	1.0:0.8:0.5
				S9_21650752	11	1.0:0.8:0.5
				S9_22760819	6	1.0:0.6:0.3
				[S9_22760822]	6	1.0:0.6:0.3
				[S9_22760823]	6	1.0:0.6:0.3
				[S9_22760820]	6	1.0:0.6:0.3
				S9_20124540	15	1.0:0.7:0.5
				[S9_20124560]	15	1.0:0.7:0.5
				S9_20124570	15	1.0:0.8:0.6
				S9_29855876	19	0.9:0.5:1.0
				S9_17525463	7	1.0:0.8:1.0
				[S9_17525491]	7	1.0:0.8:1.0
				S9_17525340	5	1.0:1.0:0.7
				S9_17525618	14	1.0:0.9:0.9
				S9_28717815	27	0.4:0.3:1.0
				S9_29878577	3	1.0:0.9:0.8
				S9_25995526	14	1.0:0.3:1.0
				S9_21471707	26	1.0:0.4:0.9
				S9_20840738	1	1.0:1.0:0.7
				S9_26999153	2	1.0:1.1:0.7
				S9_25360993	5	1.0:0.8:0.5
				[S9_25360981]	5	1.0:0.8:0.5
				S9_25883834	22	1.0:0.6:0.4
				[S9_25883842]	22	1.0:0.6:0.4
				S9_25110310	18	1.0:0.4:0.4
				S9_20693518	11	1.0:0.6:0.5
				S9_24036634	6	1.0:0.6:0.4
				S9_20215902	15	1.0:0.9:0.4
				S9_26406641	9	1.0:0.8:0.5
				S9_20124420	11	1.0:0.7:0.5
				S9_24036538	5	1.0:0.8:0.4
				[S9_24036536]	5	1.0:0.8:0.4
S9_29630676	3	1.0:1.0:0.5	76.33
				S9_29976591	9	1.0:0.8:0.4
				S9_29953318	10	1.0:0.9:0.4
				S9_29916457	12	1.0:0.6:0.5
				S9_30252379	12	1.0:0.6:0.4
				S9_30101759	3	1.0:1.0:0.4
				S9_30183377	8	1.0:0.7:0.5
				S9_30414863	0	1.0:1.0:0.4
				S9_30361002	0	1.0:1.0:0.4
[S9_30489087]	7	1.0:0.9:0.4	80.23
S9_30489078	7	1.0:0.9:0.4	80.23
				S9_30429065	1	1.0:1.0:0.4
				S9_30567557	0	1.0:1.0:0.5
				S9_30670702	4	1.0:0.9:0.5
				S9_30647146	12	1.0:0.9:0.5
				S9_30647092	7	1.0:0.8:0.4
				S9_30251816	6	1.0:0.8:0.4
				S9_30646416	8	1.0:0.8:0.5
				S9_30638924	5	1.0:0.8:0.5
				S9_30604969	1	1.0:0.9:0.5
				S9_30646487	5	1.0:0.8:0.5
				S9_30682027	5	1.0:0.7:0.4
				S9_30486846	16	1.0:0.7:0.4
				S9_30459964	6	1.0:0.7:0.5
				S9_30486606	5	1.0:0.8:0.5
				S9_30489156	0	1.0:0.9:0.4
				S9_30584323	0	1.0:1.0:0.4
				S9_30647004	4	1.0:1.0:0.5
S9_30706091	2	1.0:0.9:0.5	82.61
				S9_30968836	9	1.0:0.6:0.4
				[S9_30968838]	9	1.0:0.6:0.4
				S9_30904768	1	1.0:0.8:0.4
				S9_30789054	1	1.0:0.8:0.4
				S9_30797311	15	1.0:0.9:0.4
				S9_30996700	4	1.0:0.8:0.4
				S9_30992479	4	1.0:0.8:0.5
S9_31046415	4	1.0:0.9:0.4	85.86
				S9_31078339	3	1.0:0.9:0.4
				S9_31078446	2	1.0:0.8:0.2
				S9_31078431	2	1.0:0.8:0.3
				S9_30996583	7	1.0:0.9:0.4
				S9_31029468	1	1.0:0.9:0.4
				S9_31052506	3	1.0:1.0:0.4
				S9_31073740	1	1.0:0.9:0.4
				S9_30924976	8	1.0:0.7:0.4
				S9_30992636	8	1.0:0.8:0.4
				S9_31046949	7	1.0:0.8:0.6
				S9_31052581	3	1.0:0.6:0.5
				S9_31051355	3	1.0:0.8:0.4
				[S9_31051357]	3	1.0:0.8:0.4
				S9_31141273	18	1.0:0.9:0.5
				S9_31141110	7	1.0:0.9:0.6
				S9_31185421	6	1.0:1.0:0.5
				[S9_31185451]	6	1.0:1.0:0.5
				S9_31198441	7	1.0:1.0:0.5
				S9_31203065	2	1.0:1.1:0.5
[S9_31182006]	0	1.0:1.1:0.4	87.7
S9_31182029	0	1.0:1.1:0.4	87.7
				S9_31185266	0	1.0:1.1:0.4
				S9_31274951	1	1.0:1.2:0.4
				S9_31587896	0	1.0:1.3:0.4
				S9_31475703	0	1.0:1.3:0.4
				S9_31654789	1	1.0:1.1:0.7
				S9_31549601	8	1.0:0.7:0.9
				S9_31720832	6	1.0:0.7:0.8
				S9_31812664	13	0.8:0.6:1.0
				S9_31535913	11	0.9:0.6:1.0
				S9_31537709	3	1.0:0.9:0.4
				S9_31575361	0	1.0:1.0:0.4
				S9_31850426	5	1.0:1.1:0.4
				S9_31421577	4	1.0:1.0:0.2
				S9_31406504	8	1.0:0.8:0.1
				S9_31374136	4	1.0:1.0:0.2
				S9_31374103	3	1.0:1.0:0.5
				S9_31185331	7	1.0:1.0:0.6
				S9_31701880	7	1.0:1.0:0.5
				S9_31366516	6	1.0:1.0:0.5
				S9_31366436	4	1.0:1.0:0.4
				S9_31338658	4	1.0:1.0:0.4
				S9_31162440	0	1.0:1.0:0.4
				S9_31266072	0	1.0:1.0:0.4
				S9_31421441	7	1.0:1.0:0.4
				[S9_31421415]	7	1.0:1.0:0.4
				S9_31457473	7	1.0:1.1:0.5
				S9_31358682	5	1.0:1.0:0.6
				S9_31705248	17	1.0:0.9:0.5
				S9_31705142	19	1.0:0.8:0.5
				[S9_31705126]	19	1.0:0.8:0.5
				S9_31704928	11	1.0:0.9:0.5
				S9_31720974	1	1.0:1.1:0.5
				S9_31536405	3	1.0:1.2:0.5
				[S9_31536391]	3	1.0:1.2:0.5
				S9_31623482	6	1.0:1.0:0.5
				S9_31704790	11	1.0:1.0:0.4
				S9_31646489	0	1.0:1.1:0.5
[S9_31457332]	3	1.0:1.2:0.5	89.53
S9_31457292	3	1.0:1.2:0.5	89.53
				S9_31819233	3	1.0:1.1:0.5
				[S9_31819232]	3	1.0:1.1:0.5
				S9_31901628	8	1.0:1.3:0.4
				S9_31849547	2	1.0:1.1:0.5
				S9_31850491	5	1.0:1.1:0.5
				S9_32068754	3	1.0:1.0:0.3
				S9_32068738	3	1.0:1.0:0.2
				S9_32095719	7	1.0:1.1:0.6
				S9_32134202	21	1.0:0.8:0.6
				[S9_32134195]	21	1.0:0.8:0.6
				S9_32131965	15	1.0:0.8:0.6
				S9_32091107	16	1.0:0.9:0.6
				S9_32139041	11	1.0:0.8:0.4
				S9_32262069	10	1.0:1.1:0.4
				S9_32258451	4	1.0:1.4:0.4
S9_32265974	0	1.0:1.4:0.3	95.16
				S9_32324791	6	1.0:1.4:0.4
				S9_32262012	4	1.0:1.0:0.5
				S9_32095809	11	1.0:0.8:0.4
				S9_32547564	22	1.0:1.2:0.5
				[S9_32547560]	22	1.0:1.2:0.5
				S9_32547549	22	1.0:1.1:0.4
				S9_32614743	4	1.0:1.3:0.2
				[S9_32614749]	4	1.0:1.3:0.2
				S9_32614676	6	1.0:1.3:0.2
				S9_32573402	4	1.0:1.2:0.3
				S9_32566055	7	1.0:1.2:0.2
				S9_32615586	15	1.0:1.0:0.3
				S9_32419276	13	1.0:1.4:0.2
				S9_32462594	0	1.0:1.3:0.2
				S9_32613357	5	1.0:1.3:0.2
				S9_32565806	12	1.0:1.1:0.3
				[S9_32565804]	15	1.0:1.1:0.3
				S9_32547234	3	1.0:1.3:0.2
				S9_32068699	3	1.0:1.1:0.2
				S9_32646342	0	1.0:1.4:0.1
				[S9_32646333]	0	1.0:1.4:0.1
				S9_32614917	0	1.0:1.5:0.1
				S9_32575250	0	1.0:1.4:0.1
				S9_32547300	4	1.0:1.4:0.2
				S9_32614884	3	1.0:1.4:0.2
				S9_32525905	5	1.0:1.3:0.4
				[S9_32525917]	5	1.0:1.3:0.4
				S9_32573004	14	1.0:0.9:0.4
				S9_32565947	15	1.0:1.0:0.5
				S9_32360047	16	1.0:0.8:0.4
				S9_32908931	10	1.0:1.1:0.4
				S9_32905555	13	1.0:1.0:0.5
				[S9_32905595]	13	1.0:1.0:0.5
				S9_32419252	13	1.0:1.4:0.3
				[S9_32419253]	13	1.0:1.4:0.3
				[S9_32419285]	13	1.0:1.4:0.3
				S9_32566047	7	1.0:1.3:0.3
S9_33285389	3	1.0:1.3:0.3	99.82
				S9_33330340	1	1.0:1.4:0.3
				S9_32740819	0	1.0:1.7:0.3
				S9_32564691	2	1.0:1.5:0.3
				S9_32547375	0	1.0:1.5:0.2
				S9_32564747	2	1.0:1.5:0.2
				S9_32614167	2	1.0:1.4:0.1
				S9_32614077	1	1.0:1.4:0.2
				[S9_32614098]	1	1.0:1.4:0.2
				S9_32663635	7	1.0:1.4:0.2
				S9_32493557	6	1.0:1.2:0.3
				S9_32519588	1	1.0:1.2:0.2
				S9_32663746	5	1.0:1.3:0.2
				S9_34417192	0	1.0:1.2:0.0
				S9_33523453	13	1.0:0.7:0.2
				S9_32564198	21	1.0:0.8:0.3
				[S9_32564196]	21	1.0:0.8:0.3
				S9_32607941	17	1.0:0.8:0.2
				S9_32607911	17	1.0:0.9:0.4
				S9_33489821	7	1.0:1.0:0.4
				S9_33725037	16	1.0:0.9:0.3
				[S9_33725063]	16	1.0:0.9:0.3
				[S9_33725064]	16	1.0:0.9:0.3
				[S9_33725014]	16	1.0:0.9:0.3
				S9_33375018	2	1.0:1.1:0.3
				S9_33119286	6	1.0:1.2:0.4
				S9_33326353	1	1.0:1.2:0.3
				S9_33330256	3	1.0:1.3:0.4
				S9_33772211	1	1.0:1.4:0.3
				S9_34401632	3	1.0:1.5:0.4
				S9_33526338	1	1.0:1.5:0.3
				S9_33863732	1	1.0:1.5:0.3
				[S9_33863733]	1	1.0:1.5:0.3
				S9_34004426	5	1.0:1.3:0.3
				S9_33359639	2	1.0:1.5:0.3
				S9_33691238	7	1.0:1.2:0.4
				S9_33538575	13	1.0:1.1:0.3
				S9_33442571	2	1.0:1.1:0.4
				S9_34461190	11	1.0:1.3:0.5
				S9_34216462	4	1.0:1.4:0.5
				S9_34289727	8	1.0:1.4:0.4
				S9_34139572	3	1.0:1.6:0.4
				S9_34372843	7	1.0:1.3:0.4
				S9_34303901	17	1.0:1.0:0.5
				[S9_34303925]	17	1.0:1.0:0.5
				S9_33377253	6	1.0:1.3:0.4
				S9_33502594	14	1.0:1.1:0.3
				S9_34899536	0	1.0:1.1:0.3
				S9_34690073	4	1.0:1.2:0.3
				S9_34289797	6	1.0:1.3:0.4
				S9_33578462	5	1.0:1.3:0.3
				S9_33539124	3	1.0:1.5:0.4
				S9_34241276	5	1.0:1.5:0.3
				S9_33490073	0	1.0:1.3:0.3
				S9_33374898	0	1.0:1.3:0.3
				S9_32917243	4	1.0:1.3:0.3
				S9_33015613	11	1.0:1.3:0.3
				S9_32913042	14	1.0:1.1:0.4
				S9_32995464	3	1.0:1.4:0.4
				S9_32951750	8	1.0:1.3:0.4
				S9_33374971	3	1.0:1.1:0.3
				[S9_33374921]	3	1.0:1.1:0.3
				S9_33156246	16	1.0:1.0:0.5
				S9_33753869	7	1.0:1.0:0.4
				S9_33403452	3	1.0:1.0:0.4
				S9_33462493	10	1.0:1.2:0.4
				S9_32905086	3	1.0:1.3:0.4
				S9_32924096	18	1.0:0.8:0.4
				S9_32715987	19	1.0:1.0:0.7
				S9_32908864	11	1.0:1.0:0.5
				S9_33133935	9	1.0:1.2:0.5
				S9_33183603	13	1.0:0.9:0.4
				S9_33772453	10	1.0:1.1:0.6
				S9_33209479	12	1.0:1.0:0.5
				S9_33237870	15	1.0:1.0:0.4
				S9_34461883	19	0.8:0.7:1.0
				S9_33462381	12	1.0:1.7:0.8
				[S9_33462380]	12	1.0:1.7:0.8
				S9_33462382	14	1.0:1.9:0.9
				S9_33161300	2	1.0:1.8:0.9
				S9_32715887	20	1.0:1.3:0.7
				S9_33324493	6	1.0:1.3:0.5
				S9_34195305	11	1.0:1.1:0.4
				S9_33828612	3	1.0:1.4:0.3
				S9_34418370	0	1.0:1.5:0.3
				[S9_34200636]	2	1.0:1.5:0.3
				S9_34375002	1	1.0:1.6:0.3
[S9_34241613]	0	1.0:1.5:0.4	102.12
S9_34241612	0	1.0:1.5:0.4	102.12
				S9_34648638	2	1.0:1.4:0.4
				S9_34727562	2	1.0:1.6:0.4
				[S9_34727592]	2	1.0:1.6:0.4
				S9_34954371	7	1.0:1.4:0.4
				S9_34825700	2	1.0:1.1:0.4
				S9_34889125	21	1.0:1.1:0.8
				S9_34903118	7	1.0:1.4:0.4
				S9_34812713	9	1.0:1.5:0.4
				S9_34851998	2	1.0:1.5:0.6
				S9_34771619	0	1.0:1.6:0.3
				S9_34904997	4	1.0:1.3:0.4
				S9_34534713	9	1.0:1.1:0.3
				S9_34227353	8	1.0:1.1:0.4
				[S9_34227337]	8	1.0:1.1:0.4
				S9_34675789	5	1.0:1.3:0.3
				S9_34595533	6	1.0:1.2:0.5
				S9_34891556	15	1.0:1.0:0.6
				S9_34899611	28	1.0:1.0:0.9
				S9_34675722	16	1.0:1.1:0.5
				[S9_34675719]	16	1.0:1.1:0.5
				S9_34374830	15	1.0:1.0:0.5
				[S9_34374817]	15	1.0:1.0:0.5
				S9_34461746	22	1.0:0.8:0.7
				S9_34719765	6	1.0:1.3:0.5
				S9_34719817	1	1.0:1.4:0.5
				S9_34620726	5	1.0:1.4:0.4
				[S9_34620723]	5	1.0:1.4:0.4
				S9_34352372	3	1.0:1.5:0.4
				S9_33539073	6	1.0:1.3:0.5
				S9_33895067	5	1.0:1.1:0.3
				S9_33772586	10	1.0:1.1:0.4
				S9_34129706	5	1.0:1.5:0.4
				S9_33822320	7	1.0:1.5:0.4
				S9_33822323	7	1.0:1.4:0.4
				S9_34004336	6	1.0:1.3:0.4
				S9_33809031	2	1.0:1.4:0.4
				[S9_33809045]	2	1.0:1.4:0.4
				S9_34044581	5	1.0:1.3:0.5
				S9_34653611	10	1.0:1.1:0.5
				S9_34825789	6	1.0:1.4:0.4
				S9_34853646	4	1.0:1.4:0.4
				S9_34940159	4	1.0:1.5:0.4
				S9_34628275	6	1.0:1.2:0.4
				S9_34595667	7	1.0:1.4:0.5
[S9_34904925]	1	1.0:1.5:0.4	104.83
S9_34904933	1	1.0:1.5:0.4	104.83
