# Supplementary material for: High-Resolution Genetic Map for Understanding the Effect of Genome-Wide Recombination Rate on Nucleotide Diversity in Watermelon
Source: G3 (Bethesda). 2014 Sep 15;4(11):2219–30. doi: 10.1534/g3.114.012815 (PMC4232547; doi:10.1534/g3.114.012815)
Supplement: Supporting Information [file supp_g3.114.012815_TableS12.xls]

## Sheet: print
Skeletons marker	Missing	Segregation	Distance	Added marker	Missing	Segregation
^
[S10_890891]	8	1.0:0.6:0.4	0
S10_890906	8	1.0:0.6:0.4
				S10_1712556	14	1.0:0.7:0.4
				[S10_1712565]	14	1.0:0.7:0.4
S10_890920	2	1.0:0.8:0.4	3.38
				S10_669988	3	1.0:0.8:0.4
				S10_914981	7	1.0:0.8:0.4
				S10_915019	2	1.0:0.9:0.4
				S10_915033	3	1.0:0.9:0.4
				S10_872061	2	1.0:0.8:0.4
				S10_1138306	6	1.0:0.9:0.4
				S10_1238685	3	1.0:0.9:0.5
				S10_1097055	11	1.0:0.7:0.3
				S10_987065	7	1.0:0.8:0.4
				[S10_987066]	7	1.0:0.8:0.4
				S10_1208618	9	1.0:0.7:0.4
				[S10_1208595]	9	1.0:0.7:0.4
				S10_1409284	5	1.0:0.8:0.4
				S10_1319987	2	1.0:0.9:0.4
				S10_1482970	3	1.0:0.8:0.3
				S10_1135644	0	1.0:0.9:0.3
				S10_1468843	1	1.0:0.9:0.3
				S10_1382852	2	1.0:1.0:0.4
				S10_1561085	4	1.0:0.9:0.4
				S10_1585125	3	1.0:0.8:0.4
				S10_1699047	0	1.0:0.9:0.4
				S10_1679376	11	1.0:0.8:0.4
				S10_1679229	14	1.0:0.6:0.5
				S10_1687593	12	1.0:0.6:0.4
				S10_1936694	14	1.0:0.7:0.5
				S10_1730117	19	1.0:0.4:0.4
				S10_2079106	12	1.0:0.6:0.4
				S10_1712401	15	1.0:0.5:0.4
				S10_2000991	17	1.0:0.6:0.5
				[S10_2000992]	17	1.0:0.6:0.5
				[S10_2000990]	17	1.0:0.6:0.5
				S10_1874145	20	1.0:0.5:0.5
				S10_1953545	9	1.0:0.7:0.4
				S10_1956033	3	1.0:0.9:0.5
				S10_1767036	2	1.0:0.7:0.4
				S10_1912666	14	1.0:0.5:0.5
				S10_1827638	4	1.0:0.8:0.5
				[S10_1827617]	4	1.0:0.8:0.5
				S10_1802057	2	1.0:0.9:0.4
				S10_1827665	1	1.0:0.9:0.4
				S10_2225869	0	1.0:0.9:0.4
				S10_2208759	2	1.0:0.8:0.4
				S10_2208744	0	1.0:0.9:0.3
				S10_2227847	1	1.0:1.0:0.4
				S10_2147857	2	1.0:1.0:0.4
				S10_1878832	1	1.0:1.0:0.5
				S10_1878913	0	1.0:0.9:0.5
				S10_2049186	5	1.0:0.8:0.5
				S10_913416	3	0.2:1.2:1.0
				S10_11070895	3	0.1:1.0:1.0
				S10_1382875	2	0.5:1.1:1.0
				S10_1096010	1	0.8:1.1:1.0
				S10_1119890	5	0.9:0.9:1.0
				S10_1687456	14	0.9:0.8:1.0
				S10_1353728	5	1.0:0.7:0.6
				S10_1565396	8	1.0:0.8:0.4
				S10_1409169	6	1.0:0.9:0.4
				S10_1145940	0	1.0:0.9:0.4
				S10_1145928	0	1.0:0.8:0.4
				S10_951506	2	1.0:0.8:0.4
				S10_933034	1	1.0:0.7:0.4
				S10_1239279	5	1.0:0.8:0.4
				S10_1239269	5	1.0:1.1:0.9
				S10_712315	10	1.0:0.5:0.3
				S10_717741	4	1.0:0.6:0.3
				S10_916735	2	1.0:0.7:0.4
				S10_913290	3	1.0:0.7:0.3
				S10_867823	2	1.0:0.8:0.3
				S10_931220	5	1.0:0.7:0.4
				[S10_931221]	5	1.0:0.7:0.4
S10_932968	3	1.0:0.8:0.4	5.69
				S10_1145994	1	1.0:0.9:0.4
				S10_1749509	1	1.0:0.8:0.4
				S10_1919358	8	1.0:0.8:0.4
				S10_2039611	7	1.0:0.5:0.3
				S10_2031347	16	1.0:0.7:0.5
				S10_1687481	14	1.0:0.6:0.6
				S10_620682	6	1.0:0.7:0.4
				S10_717565	6	1.0:0.8:0.3
				S10_685855	0	1.0:0.9:0.3
				S10_620617	12	1.0:0.7:0.4
				S10_719293	0	1.0:0.7:0.3
				S10_123268	4	1.0:0.7:0.3
				S10_264569	11	1.0:0.7:0.3
				S10_518939	9	1.0:0.5:0.3
				S10_315598	1	1.0:0.9:0.2
				S10_513650	11	1.0:0.8:0.3
S10_82783	3	1.0:0.8:0.3	8.97
				S10_179310	9	1.0:0.8:0.3
				S10_2395927	3	1.0:0.6:0.4
				S10_519089	13	1.0:0.6:0.4
				S10_261903	8	1.0:0.7:0.4
				S10_2392652	10	1.0:0.7:0.4
				S10_28292	6	1.0:0.8:0.4
				[S10_28293]	6	1.0:0.8:0.4
				[S10_28250]	6	1.0:0.8:0.4
				[S10_28288]	6	1.0:0.8:0.4
				S10_264438	5	1.0:0.7:0.3
				S10_13296	14	1.0:0.5:0.4
				S10_2351487	11	1.0:0.7:0.3
				[S10_2351483]	11	1.0:0.7:0.3
				S10_2522531	2	1.0:0.7:0.3
				S10_2522558	0	1.0:0.7:0.3
				S10_322584	16	1.0:0.5:0.4
				[S10_322543]	16	1.0:0.5:0.4
				S10_2356235	8	1.0:0.7:0.3
				S10_483755	4	1.0:0.7:0.3
				S10_315563	1	1.0:0.8:0.3
				[S10_315604]	1	1.0:0.8:0.3
				S10_11938	1	1.0:1.0:0.5
				S10_2324665	3	1.0:0.8:0.3
				S10_82714	0	1.0:0.8:0.3
				S10_2522486	2	1.0:0.7:0.3
				S10_2522330	5	1.0:0.8:0.3
				[S10_2522331]	5	1.0:0.8:0.3
				S10_2392769	11	1.0:0.7:0.4
				S10_2522277	10	1.0:0.6:0.4
				S10_2812003	12	1.0:0.6:0.3
				S10_2804425	1	1.0:0.7:0.3
				[S10_2804409]	1	1.0:0.7:0.3
				[S10_2804403]	1	1.0:0.7:0.3
				S10_2958595	3	1.0:0.7:0.3
				S10_3991841	4	1.0:0.7:0.3
				S10_2865922	2	1.0:0.7:0.3
				S10_3314732	5	1.0:0.7:0.3
				S10_2748028	11	1.0:0.6:0.2
				S10_2777331	5	1.0:0.7:0.3
				S10_4054635	5	1.0:0.6:0.3
				S10_4054631	5	1.0:0.6:0.3
				[S10_4054608]	5	1.0:0.6:0.3
				S10_5211267	9	1.0:0.6:0.3
				S10_4966106	4	1.0:0.7:0.3
				S10_3814552	0	1.0:0.8:0.2
				S10_3787797	16	1.0:0.6:0.3
				S10_3314846	7	1.0:0.6:0.3
[S10_3227051]	2	1.0:0.7:0.3	12.19
[S10_3227062]	2	1.0:0.7:0.3	12.19
S10_3227047	2	1.0:0.7:0.3	12.19
				S10_3700593	0	1.0:0.7:0.3
				S10_3579536	17	1.0:0.5:0.3
				S10_2770010	6	1.0:0.6:0.3
				S10_3989700	10	1.0:0.6:0.4
				S10_3800828	17	1.0:0.5:0.3
				S10_3766549	1	1.0:0.6:0.3
				S10_3928526	3	1.0:0.8:0.2
				S10_4965559	3	1.0:0.7:0.3
				S10_4966037	2	1.0:0.6:0.2
				S10_4947283	2	1.0:0.6:0.3
				S10_3941814	3	1.0:0.7:0.3
				S10_3785032	1	1.0:0.7:0.3
				S10_3785012	1	1.0:0.8:0.3
				S10_5199311	1	1.0:0.8:0.3
				S10_4929371	2	1.0:0.6:0.3
				S10_5123716	9	1.0:0.6:0.3
				S10_4883768	15	1.0:0.5:0.3
				S10_4959212	14	1.0:0.5:0.3
				S10_4929305	7	1.0:0.6:0.4
				S10_4788250	8	1.0:0.5:0.4
				S10_3686498	7	1.0:0.5:0.7
				S10_2888827	5	1.0:0.8:0.3
				S10_2865980	5	1.0:0.6:0.3
				S10_3318751	2	1.0:0.7:0.3
				S10_3273385	0	1.0:0.7:0.3
				S10_4054513	6	1.0:0.7:0.3
				S10_2774996	5	1.0:0.6:0.3
				S10_2777379	4	1.0:0.7:0.3
[S10_3649433]	2	1.0:0.7:0.3	14.01
S10_3649440	2	1.0:0.7:0.3	14.01
				S10_5014652	16	1.0:0.5:0.4
				S10_4906821	4	1.0:0.7:0.3
				S10_4906788	1	1.0:0.6:0.2
				S10_4759529	5	1.0:0.5:0.3
[S10_4386291]	7	1.0:0.7:0.2	21.38
S10_4386288	7	1.0:0.7:0.2	21.38
				S10_4414422	1	1.0:0.7:0.2
				S10_4414671	0	1.0:0.7:0.2
				S10_4386853	0	1.0:0.7:0.2
				S10_4694635	0	1.0:0.7:0.2
				S10_4552352	0	1.0:0.7:0.2
				S10_4380658	2	1.0:0.7:0.2
				S10_4479513	6	1.0:0.6:0.2
				S10_4491696	2	1.0:0.6:0.3
				[S10_4491733]	2	1.0:0.6:0.3
				S10_4398584	7	1.0:0.6:0.3
				S10_4615492	10	1.0:0.6:0.3
				S10_4377349	2	1.0:0.5:0.2
				S10_4603390	2	1.0:0.6:0.2
				[S10_4603372]	2	1.0:0.6:0.2
				S10_4380412	3	1.0:0.6:0.2
				S10_4253215	1	1.0:0.7:0.2
				S10_4413534	3	1.0:0.7:0.2
				S10_4639808	0	1.0:0.6:0.2
				S10_4253484	13	1.0:0.5:0.2
				S10_4479797	6	1.0:0.6:0.2
				S10_4419905	4	1.0:0.6:0.2
				[S10_4419858]	4	1.0:0.6:0.2
				S10_4389356	16	1.0:0.5:0.3
				S10_4389975	19	1.0:0.6:0.3
				S10_4737169	4	1.0:0.5:0.3
				S10_4672188	14	1.0:0.5:0.3
				S10_4347680	5	1.0:0.6:0.2
				[S10_4347642]	5	1.0:0.6:0.2
				S10_4389810	1	1.0:0.7:0.2
				S10_4389891	1	1.0:0.7:0.2
				S10_4377412	6	1.0:0.6:0.2
				[S10_4377405]	6	1.0:0.6:0.2
				S10_4377500	19	1.0:0.6:0.2
				S10_5520268	12	1.0:0.5:0.2
				S10_5487416	12	1.0:0.5:0.3
				S10_4672004	15	1.0:0.6:0.2
				S10_4234888	5	1.0:0.6:0.2
				S10_4380583	9	1.0:0.6:0.2
				S10_4413339	6	1.0:0.6:0.2
				S10_5367049	0	1.0:0.6:0.2
				S10_5529356	0	1.0:0.6:0.2
[S10_5712011]	3	1.0:0.6:0.2	23.78
S10_5712009	3	1.0:0.6:0.2	23.78
				S10_5691288	2	1.0:0.6:0.1
				S10_5691630	1	1.0:0.6:0.2
				S10_5691135	7	1.0:0.6:0.2
				S10_5560932	1	1.0:0.6:0.2
				S10_5617294	0	1.0:0.6:0.2
				S10_5372262	2	1.0:0.6:0.2
				S10_5372301	2	1.0:0.5:0.2
				S10_5520100	13	1.0:0.6:0.3
				S10_6210769	7	1.0:0.4:0.3
				S10_5730048	7	1.0:0.4:0.2
				[S10_5730055]	7	1.0:0.4:0.2
				S10_6003102	3	1.0:0.5:0.3
				[S10_6003126]	3	1.0:0.5:0.3
				S10_6231727	11	1.0:0.4:0.3
				S10_5822337	6	1.0:0.5:0.2
				[S10_5822329]	6	1.0:0.5:0.2
				[S10_5822381]	6	1.0:0.5:0.2
				S10_6125009	1	1.0:0.5:0.2
				S10_6125161	0	1.0:0.6:0.2
[S10_6125070]	4	1.0:0.5:0.2	26.15
S10_6125075	4	1.0:0.5:0.2	26.15
				S10_6321209	0	1.0:0.6:0.2
				S10_7128513	9	1.0:0.4:0.2
				S10_6117160	13	1.0:0.4:0.2
				S10_6320987	19	1.0:0.3:0.3
				S10_5958279	9	1.0:0.5:0.2
				S10_6058940	9	1.0:0.5:0.2
				S10_6465460	14	1.0:0.5:0.2
				S10_6058756	12	1.0:0.5:0.3
				[S10_6058777]	12	1.0:0.5:0.3
				S10_5981558	1	1.0:0.5:0.2
				S10_6422817	13	1.0:0.5:0.2
S10_6190970	1	1.0:0.6:0.2	27.53
[S10_10389346]	3	1.0:0.6:0.1	35.59
S10_10389358	3	1.0:0.6:0.1	35.59
				S10_10966660	1	1.0:0.6:0.1
				S10_10966841	2	1.0:0.7:0.2
				S10_9642401	12	1.0:0.6:0.2
				S10_10659049	5	1.0:0.6:0.2
				S10_10461492	6	1.0:0.6:0.2
				S10_7794779	1	1.0:0.7:0.2
				S10_10964635	9	1.0:0.5:0.3
				S10_10848371	8	1.0:0.5:0.2
				S10_10461590	6	1.0:0.6:0.2
				[S10_10461588]	6	1.0:0.6:0.2
				S10_8959599	8	1.0:0.6:0.2
				S10_8959689	8	1.0:0.7:0.3
				[S10_8959699]	8	1.0:0.7:0.3
				S10_10395792	7	1.0:0.6:0.2
				S10_10658992	1	1.0:0.7:0.2
				S10_9908701	7	1.0:0.5:0.2
				[S10_9908750]	7	1.0:0.5:0.2
				S10_10656073	8	1.0:0.5:0.3
				S10_9152190	7	1.0:0.4:0.4
				S10_9152278	21	1.0:0.3:0.7
				S10_11616198	6	1.0:1.1:0.6
S10_12129453	0	1.0:0.6:0.2	38.35
				S10_11781849	6	1.0:0.6:0.2
				S10_12082874	0	1.0:0.6:0.2
				S10_11066079	5	1.0:0.6:0.2
				S10_11152895	6	1.0:0.5:0.2
				S10_11065870	12	1.0:0.4:0.2
				S10_11895148	12	1.0:0.5:0.2
				S10_11600240	5	1.0:0.6:0.2
				S10_11070938	2	1.0:0.6:0.2
				S10_14077258	1	1.0:0.6:0.2
				S10_11297258	11	1.0:0.5:0.3
				[S10_11297260]	11	1.0:0.5:0.3
				[S10_11297211]	11	1.0:0.5:0.3
				S10_12411486	4	1.0:0.6:0.3
				S10_12305335	6	1.0:0.5:0.2
				S10_13078826	7	1.0:0.5:0.2
				[S10_13078814]	7	1.0:0.5:0.2
				S10_12326455	7	1.0:0.5:0.2
				S10_12326536	11	1.0:0.4:0.2
				[S10_12326527]	11	1.0:0.4:0.2
				S10_11376675	8	1.0:1.5:0.7
				S10_9302579	8	0.2:1.8:1.0
				S10_12528141	10	1.0:0.5:0.3
				S10_12291876	16	1.0:0.4:0.2
				S10_11350709	4	1.0:0.6:0.2
				S10_12305472	6	1.0:0.6:0.2
				S10_11053881	5	1.0:0.6:0.2
[S10_11350865]	0	1.0:0.7:0.2	39.68
S10_11350826	0	1.0:0.7:0.2	39.68
				S10_11053752	2	1.0:0.7:0.2
				S10_12734287	9	1.0:0.5:0.2
				S10_13825587	1	1.0:0.6:0.2
				S10_13618460	4	1.0:0.6:0.2
				S10_13779147	3	1.0:0.5:0.2
				S10_14758023	6	1.0:0.6:0.3
				[S10_14758000]	6	1.0:0.6:0.3
				S10_14448872	12	1.0:0.4:0.2
				[S10_14448842]	12	1.0:0.4:0.2
				S10_13739180	8	1.0:0.5:0.3
				S10_13078739	0	1.0:0.6:0.3
				S10_13780461	12	1.0:0.5:0.3
				S10_12322299	4	1.0:0.6:0.3
				S10_12528408	5	1.0:0.5:0.2
				S10_11055799	5	1.0:0.6:0.3
				S10_13861439	6	1.0:0.5:0.3
				[S10_13861411]	6	1.0:0.5:0.3
				S10_13937887	9	1.0:0.7:0.4
				S10_25816983	13	0.1:2.5:1.0
				S10_11063130	7	1.0:0.5:0.4
				S10_12405792	1	1.0:0.6:0.2
				S10_12411753	12	1.0:0.5:0.3
				S10_11053735	6	1.0:0.6:0.3
				S10_14494101	12	1.0:0.4:0.3
				S10_14528931	6	1.0:0.5:0.2
				[S10_14528928]	6	1.0:0.5:0.2
				S10_14448734	8	1.0:0.5:0.2
				S10_14528675	12	1.0:0.4:0.3
				S10_13964173	1	1.0:0.5:0.2
				[S10_13964165]	1	1.0:0.5:0.2
				S10_13739292	3	1.0:0.6:0.2
				S10_13060028	1	1.0:0.7:0.2
				S10_13870080	0	1.0:0.7:0.2
				[S10_13870078]	0	1.0:0.7:0.2
				S10_13739205	5	1.0:0.6:0.2
				S10_14006045	5	1.0:0.6:0.2
				S10_14266223	8	1.0:0.6:0.2
				S10_14325578	1	1.0:0.6:0.2
				S10_14427484	4	1.0:0.6:0.2
				[S10_14427485]	4	1.0:0.6:0.2
S10_14436946	3	1.0:0.6:0.2	41.97
				S10_14629696	10	1.0:0.5:0.3
				S10_14529039	5	1.0:0.5:0.2
				S10_14856008	16	1.0:0.4:0.3
				S10_15851328	12	1.0:0.4:0.3
				S10_15284558	8	1.0:0.5:0.3
				S10_15951204	10	0.9:1.2:1.0
				S10_14529033	5	1.0:1.3:0.7
				S10_14494069	12	0.6:1.3:1.0
				S10_13058058	16	1.0:0.4:0.6
				S10_15191198	7	1.0:0.5:0.3
				S10_15231125	8	1.0:0.5:0.2
				S10_15202208	12	1.0:0.5:0.3
				S10_15165331	2	1.0:0.6:0.2
				S10_14911189	6	1.0:0.5:0.3
				S10_15163604	3	1.0:0.5:0.2
				S10_14991521	5	1.0:0.6:0.3
				S10_14774503	0	1.0:0.6:0.3
				S10_15750413	5	1.0:0.6:0.3
				S10_15244809	0	1.0:0.6:0.3
				S10_15401724	5	1.0:0.6:0.3
S10_15750099	3	1.0:0.6:0.3	44.77
				S10_15967557	0	1.0:0.7:0.3
				S10_15967548	0	1.0:0.7:0.3
				S10_16064086	10	1.0:0.5:0.4
				S10_16064052	10	1.0:1.6:1.0
				S10_16379371	4	1.0:0.6:0.4
				S10_16379365	4	1.0:0.5:0.3
				S10_16390869	16	1.0:0.4:0.3
				S10_16388384	2	1.0:0.5:0.3
				S10_16392274	14	1.0:0.4:0.3
				S10_16285654	3	1.0:0.6:0.3
S10_16369228	3	1.0:0.7:0.3	48.05
				S10_16344025	4	1.0:0.6:0.3
				S10_16383252	14	1.0:0.6:0.3
				S10_16369153	3	1.0:0.6:0.3
				S10_16382970	8	1.0:0.6:0.2
				S10_16518366	3	1.0:0.7:0.4
				S10_16470769	0	1.0:0.8:0.3
				S10_16657504	0	1.0:0.8:0.3
				S10_19111115	2	1.0:0.7:0.3
				[S10_19111120]	2	1.0:0.7:0.3
				S10_20824177	1	1.0:0.7:0.3
				S10_21135421	0	1.0:0.7:0.3
				S10_18109407	1	1.0:0.7:0.3
				S10_20634499	2	1.0:0.7:0.3
				S10_17154149	1	1.0:0.8:0.3
				S10_20624804	0	1.0:0.7:0.3
				S10_19258034	7	1.0:0.6:0.4
				[S10_19258044]	7	1.0:0.6:0.4
				S10_17521492	15	1.0:0.5:0.3
				S10_19819424	3	1.0:0.6:0.2
				S10_18185604	0	1.0:0.7:0.3
				S10_18075151	7	1.0:0.7:0.3
				S10_19693385	6	1.0:0.6:0.3
				S10_18343702	6	1.0:0.6:0.3
				[S10_18343730]	6	1.0:0.6:0.3
				S10_21407119	8	1.0:0.5:0.3
				S10_18704848	13	1.0:0.5:0.3
				S10_16521737	1	1.0:0.7:0.2
				S10_16521971	17	1.0:0.5:0.3
				S10_16502430	6	1.0:0.6:0.3
				S10_16502327	4	1.0:0.8:0.3
				[S10_16502328]	4	1.0:0.8:0.3
				[S10_16502329]	4	1.0:0.8:0.3
				[S10_16502331]	5	1.0:0.8:0.3
				S10_16502319	4	1.0:0.6:0.3
				S10_17521774	16	1.0:0.6:0.3
				S10_19137125	18	1.0:0.4:0.4
				[S10_19137090]	18	1.0:0.4:0.4
				S10_24133921	16	0.4:1.7:1.0
				S10_19436426	5	1.0:0.5:0.4
[S10_19023994]	1	1.0:0.7:0.2	50.82
S10_19024027	1	1.0:0.7:0.2	50.82
				S10_17839431	3	1.0:0.7:0.3
				S10_19654606	3	1.0:0.6:0.3
				S10_21363692	14	1.0:0.6:0.4
				S10_20634650	15	1.0:0.6:0.3
				S10_20840357	1	1.0:0.7:0.3
				S10_18214763	5	1.0:0.7:0.3
				S10_21022315	3	1.0:0.7:0.3
				S10_19826922	1	1.0:0.7:0.3
				S10_20486337	0	1.0:0.8:0.3
				[S10_20486306]	0	1.0:0.8:0.3
				S10_18091311	0	1.0:0.8:0.3
				S10_18576199	2	1.0:0.7:0.3
				[S10_18576155]	2	1.0:0.7:0.3
				S10_19218252	1	1.0:0.7:0.3
				S10_21407402	4	1.0:0.7:0.3
				S10_21319658	1	1.0:0.7:0.3
				S10_18185706	4	1.0:0.7:0.3
				[S10_18185714]	4	1.0:0.7:0.3
				S10_18109426	0	1.0:0.7:0.3
				S10_17031550	1	1.0:0.7:0.3
				S10_19819372	4	1.0:0.7:0.3
				S10_19763043	8	1.0:0.6:0.4
				[S10_19763032]	8	1.0:0.6:0.4
				S10_21407332	1	1.0:0.7:0.3
				S10_18774684	0	1.0:0.7:0.2
				S10_17923223	0	1.0:0.8:0.3
				[S10_17923217]	0	1.0:0.8:0.3
				S10_20486245	4	1.0:0.8:0.3
				S10_20588644	2	1.0:0.8:0.3
				S10_19643006	6	1.0:0.7:0.2
				S10_17926527	1	1.0:0.7:0.3
				S10_19150022	1	1.0:0.7:0.3
				S10_19786300	8	1.0:0.6:0.3
				S10_17536454	14	1.0:0.5:0.6
				S10_17554481	21	1.0:0.3:0.8
				S10_17536521	13	1.0:0.4:0.5
				S10_19449549	12	1.0:0.5:0.7
				[S10_19449558]	12	1.0:0.5:0.7
				S10_18599628	22	1.0:0.5:0.4
				S10_19821591	6	1.0:0.6:0.3
				S10_17327912	1	1.0:0.6:0.3
				S10_19164745	12	1.0:0.5:0.4
				S10_18065544	5	1.0:0.7:0.3
				S10_18286188	15	1.0:0.6:0.3
				S10_20886761	12	1.0:0.5:0.3
				[S10_20886766]	12	1.0:0.5:0.3
				S10_20482257	9	1.0:0.7:0.4
				S10_21116925	17	1.0:0.5:0.3
				S10_17776120	1	1.0:0.5:0.3
				S10_21594095	5	1.0:0.6:0.3
				S10_21763177	9	1.0:0.6:0.3
				S10_21712717	12	1.0:0.5:0.3
				S10_20249144	11	1.0:0.5:0.3
				S10_21723729	8	1.0:0.5:0.3
				[S10_21723735]	9	1.0:0.5:0.3
				S10_17834772	11	1.0:0.4:0.3
				S10_18287373	16	1.0:0.4:0.3
				S10_19030778	11	1.0:0.4:0.3
				S10_17834556	11	1.0:0.5:0.3
				S10_20587075	17	1.0:0.5:0.3
				S10_19786441	10	1.0:0.5:0.4
				S10_19073532	14	1.0:0.4:0.4
				S10_21315158	13	1.0:0.6:0.3
				S10_18645699	5	1.0:0.6:0.4
				[S10_18645733]	5	1.0:0.6:0.4
				S10_21225944	15	1.0:0.5:0.2
				S10_19137411	1	1.0:0.6:0.2
				S10_19137392	1	1.0:0.6:0.3
				S10_19726530	3	1.0:0.7:0.3
				S10_17219824	3	1.0:0.7:0.3
				S10_18489678	1	1.0:0.7:0.2
				S10_18528347	0	1.0:0.8:0.3
				S10_17342449	3	1.0:0.7:0.3
				S10_18247014	3	1.0:0.6:0.3
				[S10_18247010]	3	1.0:0.6:0.3
				S10_17835784	4	1.0:0.7:0.3
				S10_20286993	4	1.0:0.7:0.4
				S10_21363719	2	1.0:0.8:0.3
				S10_20248619	0	1.0:0.8:0.3
				S10_21219071	0	1.0:0.8:0.3
				S10_20243968	7	1.0:0.6:0.3
				S10_18787333	1	1.0:0.7:0.3
				[S10_18787326]	1	1.0:0.7:0.3
				S10_19126597	6	1.0:0.6:0.3
				S10_18505751	2	1.0:0.6:0.3
				S10_18505668	2	1.0:0.7:0.3
				S10_18576223	2	1.0:0.6:0.3
				S10_21712622	2	1.0:0.6:0.2
				S10_21963287	5	1.0:0.6:0.3
				S10_21594736	9	1.0:0.6:0.2
				S10_21594707	9	1.0:0.6:0.3
				S10_17436620	15	1.0:0.6:0.4
				S10_21222607	13	1.0:0.5:0.3
				[S10_21222628]	13	1.0:0.5:0.3
				S10_18724406	13	1.0:0.5:0.3
				S10_17550555	11	1.0:0.6:0.3
				S10_19168985	5	1.0:0.6:0.4
				[S10_19168972]	5	1.0:0.6:0.4
				S10_21315261	13	1.0:0.5:0.4
				[S10_21315262]	13	1.0:0.5:0.4
				S10_21220719	6	1.0:0.5:0.3
				[S10_21220710]	8	1.0:0.6:0.3
				S10_21222816	4	1.0:0.7:0.3
				S10_17175745	2	1.0:0.7:0.3
				S10_20702423	7	1.0:0.7:0.3
				[S10_20702418]	7	1.0:0.7:0.3
				[S10_20702414]	7	1.0:0.7:0.3
				S10_20022406	7	1.0:0.6:0.4
				S10_20890460	6	1.0:0.6:0.3
				S10_18088834	6	1.0:0.7:0.3
[S10_19110988]	6	1.0:0.7:0.2	52.7
S10_19111019	6	1.0:0.7:0.2	52.7
				S10_18487621	0	1.0:0.7:0.3
				S10_19987787	4	1.0:0.7:0.3
				S10_19987772	4	1.0:0.7:0.3
				[S10_19984977]	4	1.0:0.7:0.3
				S10_19115453	3	1.0:0.6:0.3
				[S10_19115441]	3	1.0:0.6:0.3
				S10_17327833	16	1.0:0.7:0.3
				[S10_17327884]	16	1.0:0.7:0.3
				S10_19296917	1	1.0:0.7:0.3
				S10_20457759	5	1.0:0.6:0.3
				S10_19115425	8	1.0:0.5:0.3
				[S10_19115427]	8	1.0:0.5:0.3
				S10_18787322	1	1.0:0.6:0.2
				S10_21219199	3	1.0:0.7:0.2
				S10_21834839	1	1.0:0.6:0.2
				S10_21834805	1	1.0:0.6:0.3
				S10_21423463	7	1.0:0.6:0.3
				S10_21129400	4	1.0:0.6:0.3
				[S10_21129378]	4	1.0:0.6:0.3
				[S10_21129410]	4	1.0:0.6:0.3
				[S10_21129402]	4	1.0:0.6:0.3
				S10_17921804	3	1.0:0.6:0.3
				S10_19001909	4	1.0:0.7:0.3
				[S10_19001929]	4	1.0:0.7:0.3
				S10_18797787	1	1.0:0.6:0.3
				S10_17521544	14	1.0:0.5:0.3
				[S10_17521565]	14	1.0:0.5:0.3
				[S10_17521551]	14	1.0:0.5:0.3
				S10_18343982	13	1.0:0.5:0.3
				S10_17429496	9	1.0:0.4:0.3
				[S10_17429492]	9	1.0:0.4:0.3
				S10_19277736	20	1.0:0.5:0.4
				S10_21222762	15	1.0:0.5:0.4
				S10_18556594	14	1.0:0.5:0.3
				[S10_18556574]	14	1.0:0.5:0.3
				S10_17522203	2	1.0:0.6:0.3
				S10_17436581	8	1.0:0.6:0.3
				S10_18644956	15	1.0:0.5:0.4
				S10_18209059	11	1.0:0.5:0.4
				S10_20022258	17	1.0:0.5:0.3
				S10_19191593	22	1.0:0.6:0.3
				S10_19284702	6	1.0:0.6:0.3
				[S10_19284710]	6	1.0:0.6:0.3
				S10_18208920	11	1.0:0.5:0.3
				S10_21723943	9	1.0:0.4:0.2
				S10_20890580	3	1.0:0.5:0.3
				S10_16390649	13	1.0:0.4:0.3
				S10_20718355	20	1.0:0.4:0.3
				S10_18517013	5	1.0:0.6:0.4
				S10_18287600	14	1.0:0.5:0.4
				S10_20245790	14	1.0:0.6:0.3
				S10_19671479	3	1.0:0.6:0.3
				S10_17693478	9	1.0:0.5:0.3
				S10_17579482	11	1.0:0.5:0.4
				S10_19693343	2	1.0:0.5:0.3
				S10_17818333	9	1.0:0.6:0.3
				S10_19639753	2	1.0:0.6:0.3
				S10_19148016	4	1.0:0.6:0.3
				[S10_19147982]	4	1.0:0.6:0.3
				S10_17271389	2	1.0:0.7:0.3
				S10_19218180	0	1.0:0.7:0.3
				[S10_19218144]	0	1.0:0.7:0.3
				S10_19218176	0	1.0:0.7:0.3
				S10_17953621	8	1.0:0.7:0.4
				S10_21834760	2	1.0:0.7:0.5
				S10_19449418	5	1.0:0.5:0.8
				S10_21423219	22	0.8:0.3:1.0
				S10_20898954	13	1.0:0.5:0.5
				S10_16521380	21	1.0:0.6:0.5
				S10_19436535	8	1.0:0.5:0.3
				S10_19671827	15	1.0:0.4:0.3
				S10_19047089	6	1.0:0.6:0.3
				S10_21222935	4	1.0:0.5:0.4
				[S10_21222936]	4	1.0:0.5:0.4
				S10_19671002	10	1.0:0.5:0.3
				S10_21129541	7	1.0:0.6:0.3
				[S10_21129530]	7	1.0:0.6:0.3
				S10_21594649	2	1.0:0.7:0.3
				S10_21239033	4	1.0:0.6:0.3
				S10_20886746	5	1.0:0.6:0.3
				S10_17752352	4	1.0:0.6:0.3
				S10_19187565	5	1.0:0.6:0.3
				S10_20482040	3	1.0:0.7:0.3
				[S10_20482016]	3	1.0:0.7:0.3
				S10_20331067	5	1.0:0.6:0.3
				S10_21129564	0	1.0:0.8:0.3
				S10_19733102	0	1.0:0.8:0.3
				S10_19821545	8	1.0:0.6:0.3
				S10_19033317	4	1.0:0.5:0.2
				S10_21763051	4	1.0:0.5:0.3
				S10_21763040	4	1.0:0.6:0.3
				S10_17105933	9	1.0:0.5:0.3
				S10_18091269	3	1.0:0.6:0.3
				S10_17553272	7	1.0:0.6:0.3
				S10_19148911	11	1.0:0.6:0.3
				S10_17875355	19	1.0:0.6:0.4
				S10_20170351	0	1.0:0.7:0.3
				S10_19909529	0	1.0:0.7:0.2
				S10_18797820	4	1.0:0.7:0.3
				S10_18219781	1	1.0:0.8:0.3
				S10_19117627	5	1.0:0.6:0.2
				S10_20783452	1	1.0:0.7:0.3
				S10_18933013	4	1.0:0.7:0.4
				S10_20280016	0	1.0:0.8:0.3
				S10_21071093	1	1.0:0.7:0.3
S10_19569792	2	1.0:0.7:0.2	54.12
				S10_21845069	3	1.0:0.6:0.3
				S10_21783316	8	1.0:0.5:0.3
				S10_22130784	16	1.0:0.6:0.3
				S10_19811648	13	1.0:0.4:0.3
				S10_19664175	19	1.0:0.5:0.3
				S10_22130949	13	1.0:0.5:0.4
				[S10_22130948]	13	1.0:0.5:0.4
				S10_22006222	4	1.0:0.6:0.3
				S10_22026790	3	1.0:0.6:0.2
				S10_21984683	2	1.0:0.7:0.3
				[S10_21984662]	2	1.0:0.7:0.3
S10_22122380	1	1.0:0.7:0.2	57.81
				S10_22028337	0	1.0:0.9:0.4
				S10_22399045	2	1.0:0.8:0.3
				S10_22419669	2	1.0:0.8:0.3
				S10_22232101	3	1.0:0.6:0.3
				S10_22429637	5	1.0:0.7:0.4
				S10_22372334	13	1.0:0.5:0.4
				[S10_22372320]	13	1.0:0.5:0.4
				S10_22274453	5	1.0:0.6:0.3
				[S10_22274423]	5	1.0:0.6:0.3
				S10_22463410	0	1.0:0.8:0.3
				S10_22408313	7	1.0:0.5:0.2
				[S10_22408323]	7	1.0:0.5:0.2
				S10_22431607	6	1.0:0.6:0.3
				S10_22281589	12	1.0:0.5:0.4
				S10_22747120	6	1.0:0.7:0.3
				S10_23077318	6	1.0:0.8:0.3
				S10_22817662	4	1.0:0.8:0.4
				S10_22895605	6	1.0:0.9:0.3
				S10_22790897	7	1.0:0.7:0.3
[S10_22547307]	1	1.0:0.8:0.3	61.46
S10_22547289	1	1.0:0.8:0.3	61.46
				S10_22878652	8	1.0:0.8:0.3
				S10_22817643	6	1.0:0.7:0.4
				[S10_22817631]	6	1.0:0.7:0.4
				S10_22668740	4	1.0:0.7:0.3
				S10_22866098	1	1.0:0.9:0.3
				S10_22689228	1	1.0:0.8:0.3
				S10_22803123	0	1.0:0.8:0.3
				S10_22877102	1	1.0:0.9:0.1
				S10_22929692	15	1.0:0.6:0.1
				S10_22776560	10	1.0:0.6:0.3
				S10_22876529	15	1.0:0.7:0.4
				S10_23153278	7	1.0:0.5:0.5
				S10_23363374	20	1.0:0.5:0.4
				[S10_23363380]	20	1.0:0.5:0.4
				S10_23679421	3	1.0:0.7:0.2
				S10_22906193	8	1.0:0.4:0.2
				S10_23023611	16	1.0:0.6:0.2
				S10_23189792	10	1.0:0.7:0.4
				S10_23077371	4	1.0:0.9:0.3
				S10_23023797	15	1.0:0.7:0.3
				S10_22605316	4	1.0:0.7:0.3
				[S10_22605306]	4	1.0:0.7:0.3
				S10_22714518	1	1.0:0.8:0.3
				S10_22736664	5	1.0:0.8:0.3
				S10_22747238	12	1.0:0.7:0.4
				S10_22735748	16	1.0:0.5:0.3
				S10_22401762	4	1.0:0.6:0.3
				S10_22881221	15	1.0:0.5:0.5
				S10_22677747	14	1.0:0.6:0.4
				S10_22736727	7	0.3:1.5:1.0
				S10_25702849	7	0.2:0.8:1.0
				S10_23364878	2	1.0:1.1:1.0
				S10_23364885	2	1.0:0.9:0.4
				S10_23299270	0	1.0:1.0:0.3
				S10_23360318	2	1.0:1.0:0.3
				[S10_23360352]	2	1.0:1.0:0.3
				S10_23501382	14	1.0:0.9:0.3
[S10_23347649]	2	1.0:0.8:0.2	64.69
S10_23347648	2	1.0:0.8:0.2	64.69
				S10_23307938	0	1.0:0.9:0.2
				S10_23360243	8	1.0:0.8:0.4
				S10_23922656	6	1.0:0.7:0.5
				S10_23942506	9	1.0:0.6:0.4
				S10_23653651	16	1.0:0.7:0.4
				S10_23410744	13	1.0:0.5:0.4
				S10_23922785	7	1.0:0.7:0.4
				S10_23780525	1	1.0:0.8:0.3
				S10_24093206	10	1.0:0.5:0.3
				[S10_24093207]	10	1.0:0.5:0.3
				S10_23928317	9	1.0:0.7:0.4
				S10_23332747	4	1.0:0.8:0.3
				[S10_23332750]	6	1.0:0.8:0.3
				S10_23925979	2	1.0:0.7:0.3
				[S10_23925977]	2	1.0:0.7:0.3
				S10_23364693	1	1.0:0.6:0.2
				S10_23363737	14	1.0:0.7:0.3
				[S10_23363750]	14	1.0:0.7:0.3
				[S10_23363738]	14	1.0:0.7:0.3
				S10_23297114	6	1.0:0.7:0.3
				S10_23718654	15	1.0:0.5:0.3
				[S10_23718691]	15	1.0:0.5:0.3
				S10_23723275	10	1.0:0.5:0.4
				S10_23604133	2	0.8:1.6:1.0
				S10_22806496	10	1.0:0.5:0.4
				S10_22992704	7	1.0:0.8:0.3
				S10_23546454	4	1.0:1.0:0.2
				S10_23546337	5	1.0:0.8:0.3
				S10_23637746	0	1.0:0.8:0.2
				S10_23655548	0	1.0:0.9:0.3
				S10_23771507	1	1.0:0.9:0.3
				S10_23999670	1	1.0:1.0:0.3
				S10_24035453	2	1.0:1.0:0.3
S10_24273707	8	1.0:0.8:0.3	68.1
				S10_23999821	3	1.0:0.8:0.4
				S10_24150016	0	1.0:0.9:0.3
				S10_23780457	3	1.0:0.8:0.5
				S10_24173595	12	1.0:0.7:0.5
				[S10_24173608]	12	1.0:0.7:0.5
				S10_24173444	15	1.0:0.7:0.5
				S10_24330169	9	1.0:0.7:0.4
				[S10_24330161]	9	1.0:0.7:0.4
				[S10_24330160]	9	1.0:0.7:0.4
				S10_24472959	5	1.0:0.9:0.4
				S10_24245082	0	1.0:0.9:0.3
				S10_24429991	1	1.0:1.0:0.3
				S10_24908260	0	1.0:1.0:0.2
				S10_24964822	1	1.0:0.8:0.3
				S10_24989695	4	1.0:0.6:0.2
				S10_24330352	17	1.0:0.7:0.4
				S10_24471954	1	1.0:0.8:0.2
				S10_24328690	2	1.0:0.8:0.3
				S10_24467739	8	1.0:0.8:0.3
				S10_24750654	3	1.0:0.9:0.3
				[S10_24750667]	3	1.0:0.9:0.3
				S10_24739099	7	1.0:0.9:0.4
				S10_24318997	4	1.0:0.7:0.3
				S10_24438345	13	1.0:0.6:0.3
				S10_24319466	14	1.0:0.5:0.4
				S10_24093044	12	1.0:0.5:0.4
				S10_24108043	15	1.0:0.5:0.7
				S10_24591164	17	1.0:0.7:0.7
				S10_24776775	12	1.0:0.8:0.5
				S10_24330461	4	1.0:0.9:0.3
				[S10_24330472]	4	1.0:0.9:0.3
				[S10_24330471]	4	1.0:0.9:0.3
				S10_24330441	3	1.0:1.0:0.3
				S10_24223827	4	1.0:0.8:0.3
				S10_24133654	6	1.0:0.6:0.2
				[S10_24133666]	6	1.0:0.6:0.2
				S10_24148000	3	1.0:0.7:0.3
				S10_24748386	3	1.0:0.8:0.3
				S10_24133765	8	1.0:0.6:0.3
				[S10_24133727]	8	1.0:0.6:0.3
				S10_24443304	7	1.0:0.7:0.4
				S10_24862548	3	1.0:0.8:0.3
				S10_24438158	13	1.0:0.7:0.4
				[S10_24438183]	13	1.0:0.7:0.4
				[S10_24438169]	13	1.0:0.7:0.4
				S10_24836614	4	1.0:0.9:0.3
				[S10_24836583]	4	1.0:0.9:0.3
				[S10_24836608]	4	1.0:0.9:0.3
				S10_24750429	2	1.0:0.9:0.3
				S10_24862492	2	1.0:0.8:0.3
				S10_25143297	6	1.0:0.7:0.2
				S10_25278297	5	1.0:0.6:0.3
				[S10_25278304]	5	1.0:0.6:0.3
				S10_24540704	7	1.0:0.8:0.4
				S10_24739149	8	1.0:0.7:0.3
				S10_24783679	2	1.0:0.9:0.3
				S10_24538593	18	1.0:0.9:0.5
				S10_24467468	18	1.0:0.4:0.4
				[S10_24467488]	18	1.0:0.4:0.4
				S10_24217384	10	1.0:0.6:0.4
				[S10_24217383]	10	1.0:0.6:0.4
				S10_24245138	1	1.0:0.9:0.4
				S10_24276992	5	1.0:0.9:0.4
				S10_24472419	3	1.0:0.9:0.3
				[S10_24472410]	3	1.0:0.9:0.3
				[S10_24472412]	3	1.0:0.9:0.3
S10_24330143	6	1.0:0.9:0.3	70.55
				S10_25137921	2	1.0:0.8:0.3
				S10_25302877	22	1.0:0.5:0.3
				S10_24931114	14	1.0:0.6:0.4
				S10_25238435	18	1.0:0.4:0.3
				S10_24978877	4	1.0:0.7:0.2
[S10_25407029]	6	1.0:0.8:0.3	75.32
S10_25407034	2	1.0:0.8:0.3	75.32
				S10_25303082	16	1.0:0.5:0.3
S10_25589721	1	1.0:0.9:0.2	79.48
				S10_25598473	2	1.0:0.8:0.2
				S10_25598481	2	1.0:0.7:0.1
				S10_25813782	8	1.0:0.7:0.2
				S10_25627990	1	1.0:0.9:0.2
				S10_25702888	3	1.0:0.9:0.2
				S10_25663657	12	1.0:0.8:0.3
				S10_25696582	14	1.0:0.6:0.3
				S10_25614824	5	1.0:0.6:0.4
				S10_25719791	6	1.0:0.6:0.3
				[S10_25719813]	6	1.0:0.6:0.3
				S10_25614328	3	1.0:0.5:0.2
				S10_25808038	3	1.0:0.7:0.2
				S10_25738949	5	1.0:0.9:0.2
				S10_25808288	6	1.0:0.8:0.2
				[S10_25808301]	6	1.0:0.8:0.2
				S10_25807658	8	1.0:0.7:0.2
				S10_26077326	22	1.0:0.6:0.5
				[S10_26077321]	22	1.0:0.6:0.5
				S10_25717801	8	1.0:0.8:0.3
				[S10_25717795]	8	1.0:0.8:0.3
				S10_25942386	8	1.0:0.5:0.2
				[S10_25942334]	8	1.0:0.5:0.2
				S10_25735100	0	1.0:0.8:0.2
				[S10_25735067]	0	1.0:0.8:0.2
				[S10_25735068]	1	1.0:0.8:0.2
				S10_25735065	1	1.0:0.9:0.2
				S10_26074824	7	1.0:0.9:0.2
				S10_26168337	5	1.0:0.8:0.3
				S10_26168262	7	1.0:0.8:0.1
				S10_25960692	14	1.0:0.6:0.3
				S10_25717874	3	1.0:0.8:0.3
				S10_25598656	1	1.0:0.8:0.3
				S10_25614091	0	1.0:0.9:0.2
				S10_25627901	2	1.0:0.9:0.2
				S10_25735087	1	1.0:0.9:0.3
				S10_25935925	2	1.0:0.8:0.2
				S10_25703218	4	1.0:0.8:0.3
				S10_25717674	15	1.0:0.8:0.3
				S10_25719676	7	1.0:0.6:0.2
				S10_25702850	7	1.0:0.7:0.2
				S10_25614295	3	1.0:0.6:0.2
				[S10_25614292]	3	1.0:0.6:0.2
				[S10_25614268]	3	1.0:0.6:0.2
				S10_26031543	15	1.0:0.4:0.3
				S10_26006341	16	1.0:0.7:0.2
				S10_25960057	7	1.0:0.8:0.3
				S10_25719876	9	1.0:0.8:0.3
				S10_25807523	4	1.0:0.8:0.2
				S10_25845394	1	1.0:0.9:0.2
				S10_25845523	0	1.0:0.9:0.2
				S10_25798290	0	1.0:1.0:0.2
S10_26002100	0	1.0:0.9:0.2	82.18
				S10_26564666	15	1.0:0.6:0.2
				[S10_26564629]	15	1.0:0.6:0.2
				S10_26332876	11	1.0:0.7:0.2
				S10_26324263	8	1.0:0.8:0.2
				[S10_26324260]	8	1.0:0.8:0.2
				S10_26266311	4	1.0:0.8:0.3
				S10_26332807	6	1.0:0.7:0.3
				S10_26332698	7	1.0:0.8:0.2
				S10_26168291	5	1.0:0.8:0.2
				S10_26145745	11	1.0:0.7:0.4
				S10_26145767	12	1.0:0.7:0.3
				S10_26168430	11	1.0:0.7:0.2
				S10_26145617	16	1.0:0.5:0.2
				S10_26468671	3	1.0:0.7:0.1
				S10_26468642	0	1.0:0.9:0.2
				[S10_26468666]	3	1.0:0.9:0.2
				S10_26324419	3	1.0:1.0:0.2
				S10_26311640	0	1.0:1.0:0.2
				S10_26468513	1	1.0:1.0:0.2
				S10_26420222	2	1.0:1.0:0.2
				S10_26483577	6	1.0:1.0:0.2
				S10_26414489	0	1.0:1.0:0.2
				S10_26565054	6	1.0:0.9:0.2
[S10_26910410]	1	1.0:0.9:0.2	87.68
S10_26910399	1	1.0:0.9:0.2	87.68
				S10_27103281	0	1.0:0.9:0.2
				S10_27193085	20	1.0:0.8:0.3
				S10_27073827	7	1.0:0.8:0.4
				S10_26952556	2	1.0:0.9:0.2
				S10_27102064	1	1.0:1.0:0.2
				S10_27088720	2	1.0:1.0:0.2
				S10_26754579	5	1.0:1.0:0.2
				[S10_26754560]	5	1.0:1.0:0.2
				S10_26716382	5	1.0:1.0:0.2
				[S10_26716380]	5	1.0:1.0:0.2
				S10_26638275	1	1.0:0.9:0.2
				S10_26549344	3	1.0:1.0:0.2
				S10_26411328	1	1.0:1.0:0.2
				S10_26420119	3	1.0:1.0:0.2
				S10_26646787	2	1.0:0.8:0.3
				S10_27000303	0	1.0:0.9:0.2
				S10_26952616	6	1.0:0.9:0.2
				S10_27129890	5	1.0:0.9:0.2
				S10_27129809	2	1.0:1.0:0.2
				S10_27129821	2	1.0:1.0:0.2
				S10_26917372	2	1.0:1.0:0.2
				S10_27193499	0	1.0:1.0:0.2
				S10_27168533	4	1.0:0.9:0.3
				S10_26711204	7	1.0:0.7:0.1
				S10_26788695	6	1.0:0.9:0.3
				S10_26541514	5	1.0:0.9:0.3
				S10_26628778	16	1.0:0.6:0.3
				S10_26474957	6	1.0:0.6:0.3
				S10_26655720	4	1.0:0.9:0.2
				S10_26870953	2	1.0:1.0:0.3
				S10_26962435	6	1.0:0.8:0.2
				S10_26931332	6	1.0:0.8:0.2
				S10_26912907	11	1.0:0.7:0.3
				S10_26912982	21	1.0:0.6:0.5
				S10_26958395	15	1.0:0.5:0.3
				S10_26958458	20	1.0:0.4:0.3
				S10_26371325	22	1.0:0.4:0.2
				S10_26628514	16	1.0:0.6:0.3
				S10_26788508	12	1.0:0.6:0.3
				S10_26931241	7	1.0:0.8:0.3
				[S10_26931273]	7	1.0:0.8:0.3
				S10_26754677	5	1.0:0.8:0.3
				S10_27093056	12	1.0:0.7:0.3
				[S10_27093098]	12	1.0:0.7:0.3
				S10_26929122	14	1.0:0.9:0.4
				S10_27198309	2	1.0:0.8:0.2
				S10_27130181	9	1.0:0.8:0.2
				S10_27039668	10	1.0:0.8:0.2
				S10_26931476	10	1.0:0.7:0.2
				[S10_26931470]	10	1.0:0.7:0.2
				S10_27192966	17	1.0:0.7:0.2
				S10_27348466	9	1.0:0.7:0.3
				S10_27227598	15	1.0:0.7:0.3
				S10_27401327	13	1.0:0.7:0.3
				S10_27351694	14	1.0:0.9:0.3
				S10_27313092	5	1.0:0.9:0.3
				S10_27230568	1	1.0:1.3:0.7
S10_27230553	0	1.0:1.0:0.2	89.48
				S10_27289850	8	1.0:0.8:0.3
				S10_27288831	14	1.0:0.8:0.3
				[S10_27288859]	14	1.0:0.8:0.3
				S10_27352741	6	1.0:1.0:0.2
				S10_27400992	6	1.0:0.9:0.3
				S10_27315812	3	1.0:1.0:0.2
				S10_27314541	2	1.0:0.9:0.2
				S10_27348967	7	1.0:0.9:0.2
				S10_27300767	13	1.0:1.0:0.3
				[S10_27300768]	13	1.0:1.0:0.3
				S10_27325650	7	1.0:0.7:0.4
				S10_27315756	3	1.0:1.0:0.2
				S10_27372199	2	1.0:0.9:0.1
				S10_27610615	8	1.0:0.7:0.2
				S10_27724962	4	1.0:0.8:0.2
				S10_27715747	5	1.0:0.9:0.2
				[S10_27715704]	5	1.0:0.9:0.2
				S10_27715750	2	1.0:1.0:0.2
				S10_27728548	15	1.0:0.8:0.3
				S10_27526121	16	1.0:0.6:0.4
				S10_27522500	15	1.0:0.6:0.3
				S10_27686119	16	1.0:0.7:0.3
				S10_27744650	11	1.0:0.7:0.6
				S10_27552570	3	1.0:0.9:0.3
				[S10_27552575]	3	1.0:0.9:0.3
				S10_27588542	2	1.0:1.0:0.2
				S10_27555967	0	1.0:1.1:0.2
				S10_27500977	0	1.0:1.1:0.2
				S10_27505133	3	1.0:0.9:0.2
S10_27487154	1	1.0:1.1:0.2	91.74
				S10_27440140	5	1.0:1.0:0.2
				S10_27501076	10	1.0:0.9:0.3
				S10_27440296	3	1.0:0.8:0.2
				S10_27913484	3	1.0:0.9:0.3
				S10_28003995	3	1.0:0.9:0.3
				[S10_28003997]	3	1.0:0.9:0.3
				S10_27905931	3	1.0:1.1:0.2
				S10_27960144	0	1.0:1.1:0.2
				S10_28150950	6	1.0:1.0:0.2
				[S10_28150953]	6	1.0:1.0:0.2
				[S10_28150951]	6	1.0:1.0:0.2
				[S10_28150952]	6	1.0:1.0:0.2
				[S10_28150949]	6	1.0:1.0:0.2
				S10_28148952	11	1.0:1.0:0.3
				S10_28219186	1	1.0:1.0:0.2
				S10_28260546	0	1.0:1.0:0.2
				S10_28161420	5	1.0:1.0:0.2
				S10_28219226	0	1.0:0.9:0.2
				S10_27724810	3	1.0:0.7:0.2
				S10_27732529	12	1.0:0.5:0.2
				S10_27779563	20	1.0:0.8:0.3
				S10_27556104	10	1.0:0.9:0.3
				S10_27525988	4	1.0:0.9:0.2
				S10_27552510	5	1.0:1.0:0.2
				[S10_27552527]	5	1.0:1.0:0.2
				S10_27724896	4	1.0:1.0:0.2
				S10_27525903	4	1.0:1.0:0.2
				S10_27522224	8	1.0:0.9:0.3
				S10_27686261	5	1.0:0.9:0.3
				[S10_27686257]	5	1.0:0.9:0.3
				[S10_27686203]	5	1.0:0.9:0.3
				[S10_27686259]	5	1.0:0.9:0.3
				[S10_27686260]	5	1.0:0.9:0.3
				S10_27458329	4	1.0:0.8:0.3
				S10_27458464	7	1.0:0.9:0.3
				S10_27999410	9	1.0:0.8:0.2
				[S10_27999411]	9	1.0:0.8:0.2
				[S10_27999453]	9	1.0:0.8:0.2
				S10_27957909	6	1.0:1.0:0.2
				S10_28031569	0	1.0:1.0:0.2
				S10_28005391	0	1.0:1.1:0.2
				S10_28111125	0	1.0:1.0:0.2
				S10_28067107	1	1.0:1.1:0.2
				S10_28219247	1	1.0:1.0:0.2
				S10_28165114	4	1.0:0.9:0.3
				S10_28265130	11	1.0:0.7:0.3
				[S10_28265146]	11	1.0:0.7:0.3
				[S10_28265137]	11	1.0:0.7:0.3
				S10_28251571	6	1.0:0.9:0.3
				[S10_28251525]	6	1.0:0.9:0.3
				S10_28233921	12	1.0:0.9:0.3
				[S10_28233923]	12	1.0:0.9:0.3
				[S10_28233922]	12	1.0:0.9:0.3
				S10_28211153	15	1.0:0.8:0.4
				S10_28027199	4	1.0:0.7:0.7
				S10_28027200	2	1.0:0.7:0.8
				S10_28027194	7	1.0:0.6:0.8
				S10_28208317	16	1.0:0.8:0.3
				S10_27836863	11	1.0:0.7:0.3
				S10_27999296	5	1.0:0.7:0.2
				S10_27999504	4	1.0:0.9:0.2
				[S10_27999516]	4	1.0:0.9:0.2
				S10_27917770	7	1.0:0.9:0.2
				[S10_27917785]	7	1.0:0.9:0.2
[S10_27911974]	7	1.0:0.9:0.2	95.09
S10_27911998	7	1.0:0.9:0.2	95.09
				S10_28335470	5	1.0:0.9:0.3
				S10_28278282	4	1.0:1.1:0.2
				S10_28355634	10	1.0:1.1:0.3
				[S10_28355633]	10	1.0:1.1:0.3
				S10_28346636	6	1.0:0.8:0.3
				S10_28233789	11	1.0:0.8:0.4
				S10_28265336	2	1.0:1.0:0.3
				S10_28335410	5	1.0:0.8:0.2
				S10_28264976	15	1.0:0.7:0.4
				S10_28235995	14	1.0:0.7:0.3
				[S10_28235946]	14	1.0:0.7:0.3
				S10_28380164	9	1.0:0.7:0.4
				S10_28355715	17	1.0:0.8:0.4
				S10_28296677	21	1.0:0.6:0.3
				S10_28211371	21	1.0:0.6:0.2
				[S10_28211366]	21	1.0:0.6:0.2
				[S10_28211395]	21	1.0:0.6:0.2
				S10_28331133	6	1.0:0.5:0.2
[S10_28265309]	15	1.0:0.7:0.3	103.24
S10_28265293	15	1.0:0.7:0.3	103.24
