# Supplementary material for: High-Resolution Genetic Map for Understanding the Effect of Genome-Wide Recombination Rate on Nucleotide Diversity in Watermelon
Source: G3 (Bethesda). 2014 Sep 15;4(11):2219–30. doi: 10.1534/g3.114.012815 (PMC4232547; doi:10.1534/g3.114.012815)
Supplement: Supporting Information [file supp_g3.114.012815_TableS13.xls]

## Sheet: print
Skeletons marker	Missing	Segregation	Distance	Added marker	Missing	Segregation
^
[S11_26725302]	7	1.0:0.6:0.4	0
S11_26725310	7	1.0:0.6:0.4
S11_26182926	0	1.0:0.9:0.3	7.79
				S11_26782831	7	1.0:0.7:0.3
				S11_26978036	6	1.0:0.5:0.2
				S11_26773113	8	1.0:0.5:0.5
				S11_26897000	1	1.0:0.9:0.3
				S11_26633205	2	1.0:0.9:0.3
				S11_26630550	2	1.0:1.0:0.3
				S11_26630502	2	1.0:0.9:0.3
				S11_27023751	6	1.0:0.9:0.4
				S11_26843587	1	1.0:0.9:0.3
				S11_26409417	5	1.0:0.9:0.3
				S11_26766492	15	1.0:0.8:0.3
				[S11_26766532]	15	1.0:0.8:0.3
				S11_26574919	4	1.0:0.8:0.3
				S11_25366042	2	1.0:0.7:0.3
				S11_26507236	10	1.0:0.6:0.3
				S11_26502007	3	1.0:0.8:0.3
				S11_26695385	3	1.0:0.7:0.3
				S11_27023598	7	1.0:0.7:0.3
				S11_26409323	4	1.0:0.6:0.3
				S11_26429614	8	1.0:0.6:0.3
				S11_26782770	1	1.0:0.7:0.2
				S11_25930703	15	1.0:0.5:0.3
				S11_26497659	20	1.0:0.4:0.4
				S11_25569824	13	1.0:0.6:0.4
				S11_25988880	7	1.0:0.8:0.3
				S11_26003033	5	1.0:0.8:0.3
				[S11_26003012]	5	1.0:0.8:0.3
				S11_26949894	7	1.0:0.7:0.4
				[S11_26949916]	7	1.0:0.7:0.4
				S11_26695304	6	1.0:0.7:0.3
				[S11_26695259]	6	1.0:0.7:0.3
				S11_26855772	2	1.0:0.8:0.3
				S11_26223041	4	1.0:0.9:0.2
S11_26130619	4	1.0:0.9:0.3	10.58
				S11_26135675	0	1.0:1.0:0.3
				[S11_26135641]	0	1.0:1.0:0.3
				S11_25997097	5	1.0:1.0:0.3
				S11_26692261	10	1.0:0.8:0.4
				S11_26684550	0	1.0:1.0:0.2
				S11_26577180	2	1.0:0.9:0.2
				S11_27081473	2	1.0:0.7:0.3
				S11_27023772	2	1.0:0.8:0.3
				S11_26783838	4	1.0:0.8:0.3
				S11_26517089	0	1.0:0.9:0.3
				S11_25576239	2	1.0:0.9:0.3
				S11_25372423	0	1.0:0.9:0.3
				[S11_25372455]	1	1.0:0.9:0.3
				S11_25448808	6	1.0:0.6:0.3
				S11_25181007	5	1.0:0.8:0.3
				S11_25712288	0	1.0:1.0:0.3
				S11_25571642	2	1.0:0.9:0.3
				S11_25532703	2	1.0:0.8:0.3
				S11_25350097	3	1.0:0.8:0.3
				[S11_25350125]	3	1.0:0.8:0.3
				S11_25501651	0	1.0:0.9:0.3
				S11_25816198	0	1.0:1.0:0.3
				S11_25518445	0	1.0:1.0:0.3
				S11_25920444	3	1.0:0.9:0.4
				S11_25920365	1	1.0:0.9:0.3
				[S11_25920375]	1	1.0:0.9:0.3
				S11_25890646	1	1.0:0.9:0.3
				S11_25446621	2	1.0:0.9:0.3
				S11_26028512	2	1.0:0.9:0.2
				[S11_26028495]	2	1.0:0.9:0.2
[S11_25816231]	0	1.0:1.0:0.3	12.89
S11_25816234	0	1.0:1.0:0.3	12.89
				S11_25607689	0	1.0:1.0:0.3
				S11_25598364	4	1.0:0.8:0.3
				S11_25569972	1	1.0:0.9:0.3
				S11_25448695	8	1.0:0.6:0.2
				S11_25181122	6	1.0:0.8:0.3
				S11_25508485	16	1.0:0.7:0.4
				S11_25574804	16	1.0:0.8:0.4
				S11_23932018	0	0.2:2.1:1.0
				S11_25776916	16	1.0:0.5:0.3
				[S11_25776884]	16	1.0:0.5:0.3
				S11_25016477	6	1.0:0.8:0.4
				S11_25423600	9	1.0:0.8:0.3
				S11_25366932	5	1.0:0.7:0.4
				S11_25777363	10	1.0:0.8:0.3
				S11_25195430	0	1.0:0.8:0.3
				S11_24981049	6	1.0:0.8:0.4
				S11_25019433	5	1.0:0.7:0.3
				[S11_25019413]	5	1.0:0.7:0.3
				S11_24905827	2	1.0:0.9:0.3
				S11_25113598	1	1.0:0.8:0.3
S11_25100954	1	1.0:0.9:0.3	14.23
				S11_24595928	1	1.0:1.0:0.3
				S11_24717208	2	1.0:0.9:0.3
				S11_23857024	1	0.5:1.1:1.0
				S11_25480598	19	1.0:0.5:0.4
				S11_24265125	4	1.0:0.8:0.3
				S11_24265228	1	1.0:0.8:0.3
				S11_24154456	9	1.0:0.7:0.3
				S11_24154109	10	1.0:0.7:0.4
				S11_24436203	4	1.0:0.8:0.4
				[S11_24436182]	4	1.0:0.8:0.4
				S11_24727529	8	1.0:0.7:0.4
				S11_24436317	6	1.0:0.8:0.3
				S11_24727362	3	1.0:0.8:0.3
				S11_24970823	12	1.0:0.8:0.4
				S11_24676532	10	1.0:0.5:0.4
				S11_24676421	8	1.0:0.7:0.4
				S11_24157604	8	1.0:0.5:0.3
				[S11_24157581]	8	1.0:0.5:0.3
				S11_26913774	8	1.0:0.6:0.4
				S11_25016604	9	1.0:0.7:0.4
				S11_24395594	6	1.0:0.6:0.4
				S11_24016663	7	1.0:0.7:0.3
				[S11_24016676]	7	1.0:0.7:0.3
[S11_23897736]	2	1.0:0.8:0.3	18.86
S11_23897756	2	1.0:0.8:0.3	18.86
				S11_23907453	1	1.0:0.8:0.4
				S11_23897793	4	1.0:0.8:0.3
				S11_24364261	2	1.0:0.9:0.3
				[S11_24364263]	2	1.0:0.9:0.3
				S11_24307562	3	1.0:0.7:0.4
				S11_23857848	6	1.0:0.7:0.4
				S11_23857934	10	1.0:0.7:0.3
				S11_24182739	14	1.0:0.6:0.5
				S11_24707338	20	1.0:0.5:0.4
				S11_23395520	5	1.0:0.7:0.3
				S11_23600239	2	1.0:0.7:0.4
				S11_23600206	1	1.0:0.8:0.3
				S11_23810402	2	1.0:0.7:0.3
				S11_23810471	5	1.0:0.8:0.3
				[S11_23810442]	5	1.0:0.8:0.3
				[S11_23810452]	5	1.0:0.8:0.3
				S11_23857009	3	1.0:0.8:0.3
				S11_23779945	1	1.0:0.8:0.3
				S11_23648084	4	1.0:0.9:0.4
				S11_23375792	1	1.0:0.8:0.3
				S11_23704296	4	1.0:0.8:0.3
				S11_23164521	9	1.0:0.9:0.3
				S11_23724936	4	1.0:0.8:0.4
				[S11_23724951]	4	1.0:0.8:0.4
				S11_23677872	6	1.0:0.7:0.3
				S11_23411268	5	1.0:0.8:0.3
				S11_23291973	3	1.0:0.8:0.3
				S11_23169221	4	1.0:0.9:0.3
				S11_23338318	5	1.0:0.8:0.3
				[S11_23338297]	5	1.0:0.8:0.3
				S11_23416186	3	1.0:0.8:0.3
				S11_23338214	4	1.0:0.8:0.3
				S11_23492913	2	1.0:0.8:0.3
				[S11_23492922]	2	1.0:0.8:0.3
				S11_23668903	4	1.0:0.9:0.4
				S11_23608401	13	1.0:0.6:0.3
				S11_24478070	8	1.0:0.6:0.2
				S11_24184191	3	1.0:0.6:0.4
				S11_23824550	9	1.0:0.6:0.4
				S11_23495202	10	1.0:0.7:0.4
				S11_23661472	13	1.0:0.8:0.3
				S11_23681737	13	1.0:0.5:0.3
				S11_23605486	14	1.0:0.4:0.3
				S11_24208217	17	1.0:0.4:0.3
				S11_23492961	6	1.0:0.7:0.3
				S11_23856862	5	1.0:0.7:0.3
				S11_23688581	5	1.0:0.8:0.4
				S11_23101678	3	1.0:0.8:0.3
				S11_22984252	2	1.0:0.8:0.3
				S11_23002738	3	1.0:0.8:0.2
				[S11_23002766]	3	1.0:0.8:0.2
				S11_23049093	12	1.0:0.9:0.3
				S11_23058272	8	1.0:0.8:0.4
				S11_23056346	1	1.0:0.8:0.4
				S11_23019542	3	1.0:0.8:0.4
[S11_23056739]	1	1.0:0.9:0.3	22.08
S11_23056746	1	1.0:0.9:0.3	22.08
				S11_22925121	3	1.0:0.9:0.2
				S11_22925129	4	1.0:0.8:0.2
				S11_22935494	3	1.0:0.7:0.3
				S11_22260535	6	0.9:1.6:1.0
S11_22613023	0	1.0:0.9:0.2	25.71
				S11_22505714	3	1.0:0.7:0.3
				S11_22665031	5	1.0:0.8:0.3
				S11_22299785	3	1.0:0.7:0.2
				S11_22278344	3	1.0:0.8:0.3
				S11_22416394	3	1.0:0.9:0.3
				S11_22570934	2	1.0:0.9:0.3
				S11_22830227	3	1.0:0.9:0.3
				S11_22623651	1	1.0:0.8:0.3
				S11_22649356	9	1.0:0.7:0.4
				S11_22665167	9	1.0:0.8:0.3
				S11_22852581	3	1.0:0.7:0.3
				S11_22714464	8	1.0:0.9:0.2
				S11_22527197	1	1.0:0.8:0.2
				S11_22527271	4	1.0:0.8:0.3
				S11_22416176	12	1.0:0.7:0.3
				S11_22536476	5	1.0:0.8:0.2
				[S11_22536483]	5	1.0:0.8:0.2
				S11_22792365	4	1.0:0.8:0.2
				S11_22640948	6	1.0:0.8:0.3
				S11_22665112	3	1.0:0.8:0.3
				S11_22665288	11	1.0:0.7:0.4
				[S11_22665279]	11	1.0:0.7:0.4
				S11_22505009	10	1.0:0.7:0.4
				S11_22416369	6	1.0:0.7:0.3
				S11_22509079	15	1.0:0.6:0.3
				S11_22424384	8	1.0:0.6:0.3
				S11_22466682	1	1.0:0.8:0.3
				S11_22712945	9	1.0:0.8:0.3
				[S11_22712966]	9	1.0:0.8:0.3
				S11_22244983	6	1.0:0.8:0.3
S11_22416446	5	1.0:0.8:0.3	28.04
[S11_22207286]	2	1.0:0.7:0.3	31.33
[S11_22207303]	2	1.0:0.7:0.3	31.33
S11_22207259	2	1.0:0.7:0.3	31.33
				S11_21962471	7	1.0:0.8:0.3
				S11_22207552	5	1.0:0.8:0.2
				S11_22203912	12	1.0:0.7:0.4
				S11_22117049	8	1.0:0.6:0.6
				S11_22205199	9	1.0:0.8:0.3
S11_22207620	3	1.0:0.9:0.3	34.55
				S11_22131404	2	1.0:0.9:0.3
				[S11_22131405]	2	1.0:0.9:0.3
				[S11_22131381]	2	1.0:0.9:0.3
				S11_22206635	3	1.0:0.8:0.3
				S11_21983795	7	1.0:0.8:0.4
				S11_22027482	18	1.0:0.5:0.4
				[S11_22027445]	18	1.0:0.5:0.4
				S11_21919981	9	1.0:0.6:0.4
				S11_21155217	7	1.0:0.7:0.3
				S11_21246935	9	1.0:0.9:0.4
				[S11_21246971]	9	1.0:0.9:0.4
				S11_21695388	7	1.0:0.8:0.4
				S11_21962516	15	1.0:0.6:0.4
				S11_21834466	6	1.0:0.9:0.3
				S11_21852694	1	1.0:0.9:0.3
				S11_21618021	9	1.0:0.9:0.3
				S11_21334556	10	1.0:0.8:0.3
				S11_21477881	5	1.0:0.9:0.3
				S11_21346999	3	1.0:0.8:0.2
				S11_21605790	4	1.0:0.9:0.3
				S11_21217490	1	1.0:1.0:0.3
				S11_21217526	5	1.0:0.9:0.2
				S11_21614499	14	1.0:0.6:0.3
				S11_21614643	13	1.0:0.6:0.4
				S11_21344583	13	1.0:0.5:0.6
				[S11_21344641]	13	1.0:0.5:0.6
				S11_21256928	10	1.0:0.7:0.7
				S11_21218536	1	0.8:1.6:1.0
				S11_21779101	2	0.8:1.7:1.0
				S11_21779156	5	0.9:1.9:1.0
				S11_21779177	5	0.5:1.5:1.0
				S11_22173156	0	1.0:1.2:0.5
				S11_21875837	10	1.0:0.8:0.3
				S11_21919857	13	1.0:0.6:0.3
				S11_21893221	4	1.0:0.9:0.3
				S11_21875196	3	1.0:0.8:0.3
				S11_21893110	1	1.0:0.9:0.3
				S11_21564005	2	1.0:0.9:0.3
				S11_21462410	1	1.0:0.9:0.3
				[S11_21462424]	1	1.0:0.9:0.3
				S11_21334649	6	1.0:0.9:0.4
				S11_21708888	5	1.0:0.9:0.2
				S11_21542746	0	1.0:0.9:0.3
				[S11_21542740]	0	1.0:0.9:0.3
				[S11_21542755]	0	1.0:0.9:0.3
				S11_21477806	5	1.0:0.9:0.3
				S11_21207044	0	1.0:1.0:0.3
[S11_21181930]	1	1.0:1.0:0.2	37.32
S11_21181904	0	1.0:1.0:0.2	37.32
				S11_21181872	2	1.0:0.9:0.2
				S11_21964217	9	1.0:0.6:0.3
				[S11_21964221]	9	1.0:0.6:0.3
				S11_1715056	14	1.0:0.6:0.3
				S11_2119757	6	1.0:0.8:0.3
				S11_2101036	0	1.0:0.9:0.3
				S11_2035651	9	1.0:1.0:0.3
				S11_2054442	1	1.0:0.9:0.2
				S11_2108647	0	1.0:1.1:0.2
S11_2005624	0	1.0:1.1:0.2	41.37
				S11_1950175	0	1.0:1.1:0.2
				S11_1950517	0	1.0:1.1:0.2
				S11_1950730	6	1.0:0.9:0.3
				S11_2201578	16	1.0:0.6:0.3
				S11_1800697	3	1.0:0.9:0.3
				S11_1796601	3	1.0:1.0:0.3
				S11_1796496	1	1.0:1.0:0.3
				S11_1711188	0	1.0:0.9:0.3
				[S11_1711170]	0	1.0:0.9:0.3
				S11_1904977	1	1.0:0.9:0.3
				S11_1800633	4	1.0:0.9:0.3
				S11_1641342	2	1.0:0.9:0.3
				S11_1715133	5	1.0:1.0:0.3
				S11_1706911	12	1.0:0.7:0.6
				[S11_1706926]	12	1.0:0.7:0.6
				S11_1516450	10	1.0:0.7:0.4
				S11_1477243	11	1.0:1.0:0.2
				S11_1483109	5	1.0:1.0:0.3
				[S11_1483084]	5	1.0:1.0:0.3
S11_1143659	0	1.0:1.0:0.3	44.97
				S11_977482	1	1.0:1.0:0.3
				S11_1321038	7	1.0:1.0:0.3
				S11_1337205	4	1.0:0.8:0.3
				S11_1269703	4	1.0:0.9:0.3
				S11_1254331	4	1.0:0.8:0.3
				S11_1254267	4	1.0:0.9:0.3
				S11_1218416	1	1.0:1.0:0.3
				S11_663494	1	1.0:1.0:0.3
				[S11_663493]	1	1.0:1.0:0.3
				S11_663491	1	1.0:1.0:0.3
				S11_642629	0	1.0:1.2:0.3
				S11_660312	0	1.0:1.1:0.3
				S11_660204	3	1.0:1.0:0.3
				S11_1256728	1	1.0:1.0:0.3
				[S11_1256720]	1	1.0:1.0:0.3
				S11_772429	2	1.0:1.0:0.3
				S11_1296064	3	1.0:0.9:0.4
				S11_929160	11	1.0:0.7:0.3
				S11_1294767	12	1.0:0.7:0.3
				S11_978091	7	1.0:0.7:0.3
				S11_3684262	6	1.0:0.8:0.3
				[S11_3684268]	6	1.0:0.8:0.3
				S11_6403324	4	1.0:1.0:0.3
				S11_6393651	0	1.0:1.1:0.3
				S11_3273046	4	1.0:1.0:0.3
				S11_7728441	1	1.0:0.9:0.3
				[S11_7728443]	1	1.0:0.9:0.3
				[S11_7728446]	1	1.0:0.9:0.3
				S11_3066756	4	1.0:1.0:0.2
				S11_3419918	2	1.0:1.0:0.3
				S11_3422579	7	1.0:1.0:0.3
				S11_7944424	4	1.0:1.0:0.3
				S11_3321045	13	1.0:0.7:0.3
				S11_11047842	8	1.0:0.8:0.3
				S11_11238743	13	1.0:0.8:0.2
				S11_11728046	5	1.0:0.8:0.2
				S11_3684646	3	1.0:0.8:0.3
				S11_10493264	9	1.0:0.5:0.3
				[S11_10493225]	9	1.0:0.5:0.3
				S11_4100210	3	1.0:0.6:0.2
				S11_6385992	5	1.0:0.6:0.2
				S11_6385940	2	1.0:0.8:0.2
				S11_9475427	8	1.0:0.6:0.3
				S11_8310220	2	1.0:0.8:0.3
				S11_6771740	7	1.0:0.9:0.3
				S11_10412081	2	1.0:0.9:0.3
				S11_9636787	4	1.0:0.9:0.3
				S11_6660505	4	1.0:0.9:0.3
				[S11_6660504]	4	1.0:0.9:0.3
				[S11_6660510]	4	1.0:0.9:0.3
				S11_6016699	1	1.0:1.1:0.3
				S11_9636858	3	1.0:1.1:0.2
				S11_10180425	1	1.0:1.0:0.3
				S11_10410386	2	1.0:1.0:0.3
				[S11_10410421]	2	1.0:1.0:0.3
				[S11_10410419]	2	1.0:1.0:0.3
				[S11_10410392]	2	1.0:1.0:0.3
				S11_9640182	0	1.0:1.0:0.3
				S11_11109081	1	1.0:1.1:0.3
				S11_9482249	0	1.0:1.1:0.2
				S11_6393680	0	1.0:1.1:0.3
				S11_6393699	1	1.0:1.0:0.2
				S11_10410437	3	1.0:1.0:0.2
				S11_10274787	3	1.0:1.0:0.2
				S11_9459229	5	1.0:1.0:0.3
				S11_10411808	2	1.0:0.9:0.3
				S11_9479908	4	1.0:0.8:0.3
				S11_9938070	10	1.0:0.7:0.5
				[S11_9938052]	10	1.0:0.7:0.5
				S11_9915571	11	1.0:0.7:0.6
				S11_9915620	20	1.0:0.6:0.8
				S11_3164500	10	1.0:0.6:1.0
				S11_9752934	22	0.5:0.4:1.0
				S11_9752891	20	0.6:0.5:1.0
				S11_4094010	22	1.0:0.7:0.6
				[S11_4094002]	22	1.0:0.7:0.6
				S11_3419782	12	1.0:0.7:0.7
				S11_12322923	6	1.0:0.7:0.5
				S11_11718046	8	1.0:1.0:0.4
				[S11_11718047]	8	1.0:1.0:0.4
				S11_12323227	10	1.0:0.7:0.4
				S11_10950695	7	1.0:0.8:0.4
				[S11_10950734]	7	1.0:0.8:0.4
				[S11_10950694]	7	1.0:0.8:0.4
				S11_10918752	12	1.0:0.6:0.4
				S11_11850374	4	1.0:1.0:0.4
				S11_9954390	4	1.0:0.9:0.3
				[S11_9954391]	4	1.0:0.9:0.3
				S11_10179635	16	1.0:0.9:0.3
				S11_9954421	4	1.0:0.9:0.3
				S11_5723662	2	1.0:0.9:0.3
				S11_3270749	4	1.0:0.9:0.2
				S11_3086040	2	1.0:1.0:0.2
				S11_3414920	2	1.0:0.9:0.2
				S11_3075564	4	1.0:0.8:0.2
				S11_5165292	6	1.0:0.8:0.3
				S11_3118185	1	1.0:0.8:0.3
				S11_569284	1	1.0:0.9:0.3
				S11_9479803	6	1.0:0.8:0.2
				S11_9479813	6	1.0:0.7:0.2
				S11_4514156	15	1.0:0.6:0.3
				S11_6847180	15	1.0:0.8:0.3
				S11_4939641	12	1.0:0.7:0.3
				S11_4557222	18	1.0:0.7:0.3
				S11_7947184	17	1.0:0.8:0.4
				S11_9059739	15	1.0:0.7:0.5
				[S11_9059793]	15	1.0:0.7:0.5
				S11_2637295	10	1.0:0.7:0.4
				S11_646266	10	1.0:0.7:0.4
				S11_7758503	8	1.0:0.9:0.5
				S11_4939223	14	1.0:0.8:0.3
				S11_4432515	1	1.0:1.1:0.3
				S11_5158174	1	1.0:1.0:0.2
				S11_2572790	0	1.0:1.1:0.3
				S11_3865336	8	1.0:0.9:0.3
				S11_5109894	16	1.0:0.8:0.4
				S11_56947	21	1.0:0.8:0.3
				S11_3854706	4	1.0:0.8:0.3
				S11_5724736	10	1.0:0.6:0.3
				S11_3320661	15	1.0:0.7:0.4
				S11_2501531	12	1.0:0.6:0.4
				S11_4461885	5	1.0:0.8:0.5
				S11_4461991	5	1.0:1.0:0.4
				S11_5713679	6	1.0:0.9:0.3
				S11_6771799	6	1.0:1.2:0.3
				S11_7728499	3	1.0:1.0:0.3
				S11_6661729	6	1.0:1.0:0.3
				S11_11427097	4	1.0:1.0:0.3
				S11_12074630	1	1.0:1.1:0.3
				S11_12308887	3	1.0:1.1:0.3
				S11_12308905	4	1.0:1.0:0.3
				S11_11955371	2	1.0:0.8:0.3
				S11_10410188	18	1.0:0.6:0.4
				[S11_10410142]	18	1.0:0.6:0.4
				[S11_10410137]	18	1.0:0.6:0.4
				S11_5165575	16	1.0:0.5:0.4
				S11_9061375	9	1.0:0.6:0.4
				S11_11924947	16	1.0:0.6:0.3
				[S11_11924937]	16	1.0:0.6:0.3
				S11_10984457	10	1.0:0.6:0.4
				S11_9926976	15	1.0:0.5:0.2
				S11_9593254	13	1.0:0.7:0.3
				S11_9459369	5	1.0:0.8:0.3
				S11_6771658	6	1.0:0.9:0.3
				S11_2341957	5	1.0:0.9:0.3
				S11_2429338	11	1.0:0.9:0.2
				S11_525841	11	1.0:0.8:0.3
				S11_3798502	7	1.0:0.8:0.3
				S11_2341899	6	1.0:0.8:0.3
				[S11_2341891]	6	1.0:0.8:0.3
				S11_3066194	8	1.0:0.8:0.3
				S11_2357103	1	1.0:1.0:0.3
				[S11_2357086]	1	1.0:1.0:0.3
				S11_660142	9	1.0:0.9:0.3
				S11_638721	11	1.0:0.7:0.3
				[S11_638733]	11	1.0:0.7:0.3
				S11_3422439	4	1.0:0.8:0.3
				S11_10521178	17	1.0:0.7:0.3
				S11_2341013	12	1.0:0.7:0.4
				S11_2501329	12	1.0:0.6:0.6
				[S11_2501354]	12	1.0:0.6:0.6
				S11_1561013	7	1.0:1.0:0.5
				S11_1384494	4	1.0:0.9:0.3
				S11_1519335	2	1.0:0.9:0.3
				S11_1429952	13	1.0:0.8:0.5
				S11_1322296	4	1.0:0.6:0.4
				S11_1560880	14	1.0:0.7:0.3
				S11_1560939	11	1.0:0.6:0.4
				S11_1546299	11	1.0:0.8:0.3
				S11_1561039	2	1.0:0.9:0.3
				S11_1518673	4	1.0:1.1:0.3
				S11_1483304	6	1.0:1.0:0.3
				[S11_1483330]	6	1.0:1.0:0.3
				S11_1420835	0	1.0:1.1:0.3
				S11_1430036	2	1.0:0.9:0.3
				S11_1296203	8	1.0:0.9:0.3
				S11_1269452	21	1.0:0.7:0.4
				S11_929117	7	1.0:0.6:0.3
				S11_973638	9	1.0:0.7:0.3
				S11_1080988	8	1.0:0.7:0.2
				S11_939339	8	1.0:0.6:0.3
				[S11_939369]	8	1.0:0.6:0.3
				S11_1321846	8	1.0:0.8:0.3
				S11_1170155	2	1.0:0.8:0.3
				[S11_1170150]	2	1.0:0.8:0.3
				S11_772532	7	1.0:1.0:0.3
				S11_1153130	0	1.0:1.0:0.3
				S11_1269644	7	1.0:0.9:0.3
				[S11_1269639]	7	1.0:0.9:0.3
[S11_1147012]	0	1.0:0.9:0.3	46.3
S11_1146998	0	1.0:0.9:0.3	46.3
				S11_12613768	4	1.0:0.8:0.3
				S11_12397415	5	1.0:0.9:0.3
				S11_11601843	15	1.0:0.6:0.4
				[S11_11601857]	15	1.0:0.6:0.4
				S11_9475373	15	1.0:0.5:0.3
				S11_12604055	19	1.0:0.6:0.3
				S11_12605405	21	1.0:0.6:0.2
				[S11_12605411]	21	1.0:0.6:0.2
				S11_11728085	4	1.0:0.9:0.4
				S11_11986146	6	1.0:1.1:0.3
				S11_12074178	4	1.0:1.1:0.4
				S11_11760189	6	1.0:0.7:0.8
				S11_9959023	7	1.0:0.7:0.4
				[S11_9959075]	7	1.0:0.7:0.4
				S11_10521365	16	1.0:0.6:0.3
				[S11_10521357]	16	1.0:0.6:0.3
				S11_14518384	14	1.0:0.8:0.7
[S11_14691292]	3	1.0:1.1:0.3	55.9
[S11_14691253]	3	1.0:1.1:0.3	55.9
S11_14691258	3	1.0:1.1:0.3	55.9
				S11_14691323	1	1.0:1.0:0.3
				S11_14691334	1	1.0:1.0:0.3
				S11_14751678	7	1.0:0.9:0.4
				S11_14691392	7	1.0:0.9:0.3
				S11_14797403	5	1.0:1.1:0.3
				S11_14797418	5	1.0:1.0:0.3
				S11_14498090	2	1.0:0.9:0.3
				[S11_14498091]	2	1.0:0.9:0.3
				S11_14498146	4	1.0:0.9:0.3
				S11_14324980	3	1.0:1.1:0.3
				S11_14324943	1	1.0:1.0:0.3
				S11_14515641	0	1.0:1.0:0.3
				S11_14341367	0	1.0:1.0:0.3
				S11_14643835	3	1.0:1.0:0.3
				S11_14006711	3	1.0:0.8:0.3
				S11_13959186	5	1.0:0.9:0.3
				S11_14096007	3	1.0:1.0:0.3
				S11_13773971	7	1.0:0.9:0.4
				S11_14630750	18	1.0:0.8:0.4
				S11_14233326	16	1.0:0.6:0.3
				S11_13215692	10	1.0:0.9:0.3
				S11_13057785	3	1.0:0.9:0.3
				[S11_13057836]	3	1.0:0.9:0.3
				S11_14740571	5	1.0:1.0:0.4
				S11_13099791	2	1.0:0.9:0.3
				S11_13564318	2	1.0:0.9:0.3
				S11_13318123	2	1.0:1.0:0.3
				S11_13318161	6	1.0:0.9:0.3
				S11_14011343	4	1.0:0.8:0.3
				S11_14538752	3	1.0:0.9:0.1
				S11_13927914	16	1.0:0.7:0.4
				[S11_13927942]	16	1.0:0.7:0.4
				S11_13720784	12	1.0:0.8:0.4
				S11_14741576	3	1.0:1.0:0.4
				S11_14765438	9	1.0:0.7:0.4
				S11_12616582	17	1.0:0.5:0.3
				[S11_12616580]	17	1.0:0.5:0.3
				S11_13331217	17	1.0:0.7:0.8
				[S11_13331209]	17	1.0:0.7:0.8
				S11_14512199	22	0.8:0.5:1.0
				S11_16008622	14	0.8:0.9:1.0
				S11_15442548	15	1.0:0.7:0.5
				S11_15237487	12	1.0:0.7:0.3
				S11_15455994	6	1.0:0.8:0.3
				S11_15399299	1	1.0:1.1:0.3
				S11_15048279	4	1.0:1.0:0.3
				S11_14892251	1	1.0:0.9:0.4
				S11_15048166	2	1.0:0.9:0.3
				S11_13084659	1	1.0:0.7:0.3
				S11_12768835	14	1.0:0.9:0.3
				S11_12323071	9	1.0:0.9:0.4
				[S11_12323084]	9	1.0:0.9:0.4
				S11_12605240	19	1.0:0.7:0.3
				S11_12804913	12	1.0:0.7:0.3
				S11_13215842	2	1.0:0.9:0.4
				S11_14691183	20	1.0:0.8:0.4
				S11_13098575	13	1.0:0.7:0.3
				S11_15042211	14	1.0:0.5:0.4
				S11_15224571	2	1.0:0.9:0.4
				S11_15170973	1	1.0:1.0:0.3
S11_15237559	0	1.0:1.1:0.3	60.55
				S11_15266087	9	1.0:0.9:0.3
				S11_15474261	13	1.0:0.7:0.4
				S11_15394068	9	1.0:0.9:0.4
				S11_15272064	2	1.0:0.9:0.5
				S11_15327905	2	1.0:1.1:0.3
				S11_15346983	3	1.0:1.0:0.3
				S11_15271969	4	1.0:0.9:0.3
				[S11_15271975]	4	1.0:0.9:0.3
				[S11_15271987]	4	1.0:0.9:0.3
				S11_15307292	2	1.0:0.8:0.2
				S11_15462272	3	1.0:1.1:0.3
				S11_15190093	2	1.0:0.9:0.2
				S11_15912134	7	1.0:1.1:0.2
				[S11_15912130]	7	1.0:1.1:0.2
				[S11_15912175]	7	1.0:1.1:0.2
				[S11_15912161]	7	1.0:1.1:0.2
				S11_15612033	1	1.0:1.2:0.2
				[S11_15612054]	1	1.0:1.2:0.2
				[S11_15612032]	1	1.0:1.2:0.2
				S11_15919194	3	1.0:1.0:0.3
				S11_15682588	16	1.0:0.9:0.4
				S11_15849442	17	1.0:0.9:0.5
				S11_15911705	13	1.0:1.2:0.4
				S11_15912205	15	1.0:1.0:0.4
				S11_15822552	4	1.0:1.0:0.3
				S11_15682807	14	1.0:0.9:0.4
				[S11_15682806]	14	1.0:0.9:0.4
				S11_15702576	8	1.0:0.8:0.4
				[S11_15702595]	8	1.0:0.8:0.4
				S11_15822850	13	1.0:0.5:0.4
				S11_15926997	9	1.0:0.9:0.3
				S11_15714777	3	1.0:1.0:0.2
				S11_15587338	3	1.0:1.1:0.3
				S11_15781739	1	1.0:1.2:0.2
				S11_15767895	0	1.0:1.2:0.2
				S11_15851200	0	1.0:1.3:0.2
				S11_15852875	5	1.0:1.1:0.2
				[S11_15852880]	5	1.0:1.1:0.2
				[S11_15852862]	5	1.0:1.1:0.2
				S11_15767959	1	1.0:1.1:0.2
				S11_15857435	1	1.0:1.3:0.3
				S11_15637643	1	1.0:1.1:0.3
				S11_15612096	0	1.0:1.3:0.2
S11_15612102	0	1.0:1.2:0.2	63.24
				S11_15863384	3	1.0:1.0:0.3
				S11_15999627	2	1.0:1.3:0.3
				S11_16108564	1	1.0:1.0:0.2
				S11_16105485	6	1.0:0.9:0.2
				S11_16388193	6	1.0:1.0:0.2
				S11_16502904	1	1.0:1.0:0.2
				S11_16342210	4	1.0:1.0:0.3
				S11_16936976	5	1.0:1.0:0.2
				S11_16678700	8	1.0:0.8:0.3
				S11_16171914	9	1.0:0.8:0.4
				S11_16652435	12	1.0:0.8:0.3
				S11_16147187	8	1.0:0.6:0.3
				S11_16314379	14	1.0:0.7:0.3
				S11_15991758	13	1.0:0.7:0.4
				S11_16464279	16	1.0:0.7:0.4
				S11_16368852	7	1.0:0.9:0.3
				S11_16739810	2	1.0:1.0:0.2
				S11_16208936	5	1.0:1.0:0.3
				S11_17089033	4	1.0:1.1:0.2
				S11_17048270	0	1.0:1.0:0.2
S11_16935021	1	1.0:1.2:0.2	68.29
				S11_16452111	0	1.0:1.1:0.2
				S11_17451314	1	1.0:1.2:0.2
				[S11_17451313]	3	1.0:1.3:0.2
				S11_17644172	0	1.0:1.1:0.2
				S11_17693304	5	1.0:0.9:0.2
				S11_17451387	5	1.0:1.0:0.2
				[S11_17451375]	5	1.0:1.0:0.2
				S11_17438816	2	1.0:1.1:0.3
				S11_17380397	4	1.0:0.9:0.3
				S11_17512166	15	1.0:1.0:0.4
				S11_16719844	7	1.0:1.0:0.3
				S11_17453239	5	1.0:1.0:0.2
				S11_17453227	5	1.0:0.8:0.2
				S11_17079302	12	1.0:0.8:0.3
				S11_16208797	9	1.0:0.7:0.3
				S11_17187190	13	1.0:0.9:0.3
				S11_16719698	8	1.0:0.8:0.3
				[S11_16719726]	8	1.0:0.8:0.3
				[S11_16719712]	8	1.0:0.8:0.3
				[S11_16719711]	8	1.0:0.8:0.3
				S11_16464372	17	1.0:0.6:0.4
				S11_16180139	10	1.0:0.7:0.2
				S11_17038048	10	1.0:0.8:0.2
				S11_16928797	6	1.0:0.8:0.3
				S11_17147587	7	1.0:0.9:0.3
				S11_16218920	12	1.0:0.7:0.3
				S11_16208655	4	1.0:0.8:0.3
				S11_16465526	2	1.0:0.9:0.3
				S11_16469834	2	1.0:1.1:0.3
				[S11_16469835]	2	1.0:1.1:0.3
				S11_17054474	4	1.0:0.9:0.2
				S11_16494904	2	1.0:1.0:0.2
				S11_16674955	2	1.0:0.9:0.2
				S11_17327308	13	1.0:0.7:0.2
				S11_17147661	2	1.0:0.9:0.3
				S11_17296795	8	1.0:0.9:0.2
				S11_17270781	2	1.0:1.1:0.2
				S11_17282553	0	1.0:1.1:0.2
				S11_17699117	0	1.0:1.1:0.3
[S11_17821997]	3	1.0:1.0:0.3	73.91
S11_17821999	3	1.0:1.0:0.3	73.91
				S11_17899766	0	1.0:1.1:0.3
				S11_17818666	8	1.0:1.1:0.3
				S11_17805851	2	1.0:1.0:0.2
				S11_17818937	7	1.0:1.0:0.3
				S11_17675180	5	1.0:1.1:0.3
				S11_17696296	3	1.0:1.1:0.3
				S11_17757819	7	1.0:1.0:0.3
				S11_17938331	2	1.0:0.8:0.3
				S11_17909111	2	1.0:1.1:0.3
				S11_18060110	11	1.0:1.0:0.3
				[S11_18060112]	11	1.0:1.0:0.3
				[S11_18060114]	11	1.0:1.0:0.3
				S11_18147633	6	1.0:0.8:0.3
				[S11_18147646]	6	1.0:0.8:0.3
				S11_18082845	10	1.0:0.9:0.3
				S11_18003101	2	1.0:0.8:0.3
				S11_18338534	12	1.0:0.6:0.7
				S11_17818778	5	1.0:1.2:0.6
				S11_17830400	9	1.0:0.9:0.3
				[S11_17830410]	9	1.0:0.9:0.3
				S11_18082799	3	1.0:0.7:0.3
				S11_17843718	2	1.0:0.8:0.2
				S11_18103014	11	1.0:1.0:0.4
				S11_18287056	8	1.0:0.7:0.3
				S11_18212226	8	1.0:0.8:0.3
				S11_17726114	11	1.0:0.8:0.3
				[S11_17726120]	11	1.0:0.8:0.3
				S11_17764026	9	1.0:0.9:0.4
				S11_17756759	5	1.0:1.1:0.3
				S11_17757719	2	1.0:1.1:0.3
				S11_17811040	5	1.0:0.9:0.3
				S11_17837131	10	1.0:0.7:0.3
				S11_18108061	13	1.0:0.4:0.3
				S11_17989310	9	1.0:0.8:0.3
				S11_17946672	16	1.0:0.7:0.2
				[S11_17946671]	16	1.0:0.7:0.2
				S11_17818734	7	1.0:0.9:0.3
				S11_18116418	1	1.0:0.9:0.3
				S11_18216821	13	1.0:0.7:0.3
				S11_18287192	6	1.0:0.8:0.3
				S11_18102921	5	1.0:0.8:0.3
				S11_18147904	3	1.0:0.9:0.3
				S11_18003182	3	1.0:1.0:0.3
				S11_18211964	0	1.0:1.0:0.2
				S11_17946598	0	1.0:1.0:0.2
				S11_18041178	0	1.0:1.1:0.2
				S11_18116340	3	1.0:1.0:0.2
S11_18091289	0	1.0:1.0:0.2	75.74
				S11_18216635	3	1.0:0.9:0.2
				S11_18803330	2	1.0:1.1:0.2
				S11_18498217	4	1.0:0.9:0.2
				S11_18678561	4	1.0:0.9:0.3
				S11_17989408	11	1.0:0.7:0.2
				S11_18498743	10	1.0:0.7:0.3
				S11_18947945	10	1.0:0.7:0.3
				S11_19056273	14	1.0:0.7:0.3
				S11_18938072	8	1.0:0.8:0.3
				S11_18945245	13	1.0:0.6:0.3
				S11_18772604	15	1.0:0.5:0.3
				S11_18772734	12	1.0:0.6:0.4
				S11_19112427	10	1.0:0.8:0.2
				S11_18383615	16	1.0:0.7:0.4
				S11_18801443	9	1.0:0.8:0.4
				S11_18383863	6	1.0:0.8:0.4
				S11_18863021	19	1.0:0.7:0.4
				S11_18215085	7	1.0:0.6:0.3
				S11_18430054	5	1.0:0.5:0.2
				S11_18774587	2	1.0:1.0:0.2
				S11_18418184	0	1.0:1.1:0.2
				[S11_18418156]	0	1.0:1.1:0.2
				[S11_18418166]	0	1.0:1.1:0.2
				S11_18173762	0	1.0:0.9:0.3
				S11_18143301	0	1.0:1.0:0.2
				S11_18028538	9	1.0:0.9:0.2
				S11_18799090	3	1.0:0.9:0.3
				S11_19112531	12	1.0:0.8:0.3
				[S11_19112529]	12	1.0:0.8:0.3
				[S11_19112530]	12	1.0:0.8:0.3
				[S11_19112532]	12	1.0:0.8:0.3
				[S11_19112533]	12	1.0:0.8:0.3
				S11_18794017	4	1.0:0.7:0.3
				S11_19000347	7	1.0:0.7:0.2
				S11_18413526	2	1.0:0.8:0.2
				S11_18458600	0	1.0:0.8:0.2
				S11_19017202	13	1.0:0.8:0.3
				S11_18979340	3	1.0:0.8:0.2
				[S11_18979337]	3	1.0:0.8:0.2
				S11_18934798	2	1.0:1.0:0.3
				S11_18389026	2	1.0:1.0:0.2
				S11_18588970	3	1.0:1.0:0.3
				S11_18604802	4	1.0:1.0:0.3
				[S11_18604790]	4	1.0:1.0:0.3
				S11_18218030	1	1.0:0.9:0.3
				S11_18216464	1	1.0:1.0:0.2
				S11_18774486	1	1.0:1.1:0.3
				S11_18527298	3	1.0:1.0:0.4
				S11_18678491	4	1.0:0.9:0.2
				S11_18979278	5	1.0:0.9:0.2
				S11_18397193	11	1.0:0.8:0.2
				[S11_18397149]	11	1.0:0.8:0.2
				S11_18672533	5	1.0:0.9:0.2
				S11_18961742	0	1.0:1.0:0.2
				S11_18947914	4	1.0:1.0:0.2
S11_18945461	5	1.0:1.1:0.2	79.04
				S11_19197375	6	1.0:0.8:0.2
				S11_19509586	3	1.0:1.0:0.2
				S11_19271575	18	1.0:0.6:0.3
				S11_19406386	5	1.0:0.7:0.3
				S11_19306248	15	1.0:0.5:0.3
				[S11_19306273]	15	1.0:0.5:0.3
				S11_19175101	5	1.0:0.8:0.3
				[S11_19175058]	5	1.0:0.8:0.3
				S11_19244912	11	1.0:0.7:0.3
				S11_19204092	1	1.0:0.9:0.3
				S11_19194391	2	1.0:0.9:0.2
				S11_19475759	1	1.0:1.0:0.2
				S11_19475780	3	1.0:0.8:0.2
				S11_19271502	2	1.0:0.9:0.2
				S11_19174977	5	1.0:0.8:0.2
				[S11_19174979]	5	1.0:0.8:0.2
				[S11_19174999]	5	1.0:0.8:0.2
				S11_19000268	6	1.0:0.7:0.2
				S11_19635055	16	1.0:0.5:0.3
				S11_19160837	10	1.0:0.6:0.2
				[S11_19160852]	10	1.0:0.6:0.2
				[S11_19160858]	10	1.0:0.6:0.2
				S11_19721339	11	1.0:0.8:0.3
				S11_19473681	19	1.0:0.6:0.4
				[S11_19473688]	19	1.0:0.6:0.4
				S11_19645588	8	1.0:0.6:0.4
				S11_19160639	8	1.0:0.8:0.2
				S11_19376097	0	1.0:0.9:0.2
				S11_19258194	0	1.0:0.9:0.2
				S11_19291831	3	1.0:0.9:0.2
				[S11_19291824]	3	1.0:0.9:0.2
S11_19686322	1	1.0:1.0:0.2	82.81
				S11_19561745	2	1.0:0.9:0.2
				[S11_19561760]	2	1.0:0.9:0.2
				S11_19638097	3	1.0:0.8:0.2
				S11_19721132	5	1.0:0.8:0.3
				S11_19661882	15	1.0:0.6:0.3
				S11_19661927	12	1.0:0.7:0.3
				S11_19294054	8	1.0:0.5:0.2
				S11_19810935	9	1.0:0.6:0.3
				S11_19759581	10	1.0:0.6:0.3
				S11_19721209	8	1.0:0.8:0.3
				S11_19685698	12	1.0:0.5:0.5
				[S11_19685692]	12	1.0:0.5:0.5
				S11_20333191	6	1.0:0.7:0.5
				S11_18946096	10	0.4:1.9:1.0
				S11_19132986	6	1.0:0.7:0.3
				S11_19276946	13	1.0:0.5:0.3
				[S11_19276905]	13	1.0:0.5:0.3
				S11_19637115	5	1.0:0.7:0.3
				S11_19865779	15	1.0:0.9:0.2
				S11_20340247	10	1.0:0.6:0.3
				S11_20900630	1	1.0:0.9:0.3
				S11_21022423	4	1.0:0.8:0.3
				S11_21022708	4	1.0:0.8:0.3
				S11_20979357	0	1.0:1.0:0.3
				S11_20914812	0	1.0:1.0:0.3
				[S11_20925473]	4	1.0:1.0:0.3
				[S11_20925484]	4	1.0:1.0:0.3
				S11_20932062	2	1.0:1.0:0.2
				[S11_20932098]	2	1.0:1.0:0.2
				S11_20610548	0	1.0:1.1:0.2
				S11_20515742	1	1.0:1.1:0.2
				S11_20632974	3	1.0:1.0:0.2
				S11_20782839	6	1.0:0.9:0.2
				S11_20617989	11	1.0:0.7:0.3
				S11_20597756	1	1.0:0.9:0.3
				S11_20632299	10	1.0:0.7:0.7
				S11_20887017	2	1.0:0.9:0.3
				S11_20933065	0	1.0:0.9:0.3
				S11_20570862	2	1.0:0.9:0.2
				[S11_20570871]	2	1.0:0.9:0.2
				S11_20669871	5	1.0:0.9:0.3
				S11_20484229	5	1.0:0.9:0.3
				S11_20545502	0	1.0:0.8:0.2
				S11_20210392	4	1.0:0.7:0.2
				S11_19811123	14	1.0:0.6:0.2
				S11_19759280	4	1.0:0.9:0.2
				S11_19561686	0	1.0:1.0:0.2
				S11_19723568	0	1.0:0.8:0.2
				S11_19671991	3	1.0:0.8:0.2
				S11_19723609	1	1.0:0.8:0.3
				S11_19803090	1	1.0:0.7:0.3
				S11_20244576	1	1.0:1.0:0.2
				S11_20015697	1	1.0:0.9:0.2
				S11_20023720	1	1.0:0.9:0.3
				S11_20208427	7	1.0:0.8:0.3
				S11_20023745	0	1.0:1.0:0.2
				S11_19848156	2	1.0:0.9:0.2
				S11_19762027	2	1.0:0.9:0.2
				S11_20149468	2	1.0:0.9:0.3
				S11_19956016	3	1.0:1.0:0.2
				S11_19917124	2	1.0:1.0:0.2
				S11_20331400	2	1.0:1.0:0.2
S11_20335864	2	1.0:1.0:0.2	86.5
				S11_20597897	6	1.0:0.9:0.2
				[S11_20597899]	6	1.0:0.9:0.2
				S11_20595689	4	1.0:0.9:0.2
				S11_20946913	4	1.0:0.9:0.2
				S11_20819044	8	1.0:0.8:0.3
				S11_20906672	5	1.0:0.7:0.3
				S11_20824951	7	1.0:0.7:0.3
				S11_20977835	7	1.0:0.7:0.3
				S11_20977666	11	1.0:0.7:0.3
				S11_20781213	11	1.0:0.5:0.3
				S11_20545515	4	1.0:0.8:0.2
				S11_20107943	14	1.0:0.7:0.3
				[S11_20107899]	14	1.0:0.7:0.3
				S11_20189036	6	1.0:0.7:0.2
				S11_20311085	4	1.0:0.7:0.2
				S11_19900959	3	1.0:0.8:0.2
				S11_20042753	5	1.0:0.7:0.2
				S11_19916642	15	1.0:0.6:0.3
				S11_20099464	5	1.0:0.8:0.3
				S11_20805165	15	1.0:0.8:0.3
				S11_20782940	7	1.0:0.8:0.3
				S11_20292213	11	1.0:0.7:0.3
				S11_20706935	12	1.0:0.6:0.3
				S11_20063787	11	1.0:0.6:0.3
				S11_20638198	5	1.0:0.7:0.3
				S11_20915355	3	1.0:0.8:0.3
				S11_20804990	9	1.0:0.8:0.4
				[S11_20804977]	9	1.0:0.8:0.4
				[S11_20804992]	9	1.0:0.8:0.4
				S11_19882467	10	1.0:0.8:0.3
				S11_19803167	3	1.0:0.8:0.2
[S11_19929099]	4	1.0:0.8:0.2	90.3
S11_19929078	4	1.0:0.8:0.2	90.3
				S11_20596674	11	1.0:0.7:0.4
				S11_20925414	21	1.0:0.5:0.4
S11_20949214	9	1.0:0.6:0.4	97.9
